# Supplementary material for: Focused Examination of the Intestinal lamina Propria Yields Greater Molecular Insight into Mechanisms Underlying SIV Induced Immune Dysfunction
Source: PLoS One. 2012 Apr 12;7(4):e34561. doi: 10.1371/journal.pone.0034561 (PMC3325268; doi:10.1371/journal.pone.0034561)
Supplement: Table S2 — The full list of differentially expressed genes showing statistical significance at 90 days after infection with their affymetrix IDs, gene and functional annotation. Tab 1: Up in 90d PI, Tab 2: Down in 90d PI, Tab 3: Up in 90d compared to 21d PI. (XLSX) [file pone.0034561.s003.xlsx]

## Sheet: Up 90d vs 0d PI
Probe	Fold Increase	P value
MmugDNA.23233.1.S1_at	1.70326	0.0387129
MmunewRS.203.1.S1_at	1.70422	0.0292946
MmunewRS.373.1.S1_at	1.70613	0.00135971
MmugDNA.7288.1.S1_s_at	1.70946	0.0257256
MmugDNA.25055.1.S1_at	1.71729	0.0439462
MmugDNA.42848.1.S1_at	1.7217	0.0138889
MmugDNA.24567.1.S1_at	1.72417	0.0364995
MmugDNA.8151.1.S1_at	1.7263	0.048113
MmugDNA.9574.1.S1_at	1.72667	0.0333218
MmugDNA.24202.1.S1_at	1.73046	0.030642
MmugDNA.34393.1.S1_at	1.73094	0.0350219
Mmu.4947.1.S1_at	1.7328	0.035486
MmuSTS.4482.1.S1_at	1.73748	0.0330755
MmugDNA.43409.1.S1_at	1.74426	0.0214207
MmugDNA.9410.1.S1_at	1.74646	0.0392111
MmugDNA.33273.1.S1_at	1.74652	0.0484245
MmugDNA.16737.1.S1_at	1.75065	0.0267814
MmugDNA.13990.1.S1_at	1.75183	0.0174302
Mmu.8945.1.S1_at	1.75835	0.0329396
MmugDNA.6701.1.S1_at	1.75841	0.0272167
MmugDNA.21110.1.S1_at	1.76097	0.0340292
MmuSTS.2670.1.S1_at	1.76208	0.0267463
MmugDNA.23738.1.S1_at	1.76627	0.01686
MmugDNA.7095.1.S1_at	1.76711	0.0328464
Mmu.5333.1.S1_at	1.76774	0.0436675
MmugDNA.24958.1.S1_at	1.76838	0.0313998
MmugDNA.1659.1.S1_at	1.76841	0.0165586
MmugDNA.4957.1.S1_at	1.77064	0.0120608
MmunewRS.796.1.S1_at	1.77524	0.0443412
MmugDNA.27120.1.S1_at	1.77574	0.0413914
MmugDNA.35288.1.S1_at	1.77615	0.0159263
MmugDNA.2775.1.S1_at	1.77913	0.0314088
MmugDNA.7931.1.S1_at	1.78601	0.0489332
MmugDNA.20044.1.S1_s_at	1.78662	0.0186081
MmugDNA.30650.1.S1_at	1.79158	0.0354462
MmugDNA.38243.1.S1_at	1.79209	0.0461846
MmugDNA.5076.1.S1_at	1.79301	0.023049
MmugDNA.20396.1.S1_at	1.7946	0.00403036
MmugDNA.21742.1.S1_at	1.79504	0.0334698
MmugDNA.27517.1.S1_at	1.80398	0.0474619
MmugDNA.41091.1.S1_at	1.80526	0.00652365
MmugDNA.1387.1.S1_at	1.80559	0.0497034
MmuSTS.1612.1.S1_at	1.80889	0.0146896
MmugDNA.23753.1.S1_at	1.8105	0.00102497
MmugDNA.850.1.S1_at	1.81186	0.0146504
MmugDNA.14573.1.S1_at	1.81337	0.0125642
MmugDNA.2012.1.S1_at	1.81725	0.0383392
RPTR-Mmu-U47295-1_at	1.82186	0.0171668
MmugDNA.24336.1.S1_at	1.82256	0.0152625
MmugDNA.20076.1.S1_at	1.8291	0.0305224
MmugDNA.8254.1.S1_at	1.82971	0.0276392
MmugDNA.15360.1.S1_at	1.83124	0.0102132
NC-003401.CDS21.S1_at	1.83161	0.032348
MmuSTS.2679.1.S1_at	1.83361	0.00515687
MmugDNA.31351.1.S1_at	1.83564	0.0430801
MmugDNA.32536.1.S1_at	1.83743	0.0340381
MmugDNA.1039.1.S1_at	1.83966	0.0272273
MmugDNA.38758.1.S1_at	1.84408	0.0202613
MmugDNA.13926.1.S1_at	1.84444	0.0485986
MmugDNA.15750.1.S1_at	1.84744	0.0492979
MmugDNA.17665.1.S1_s_at	1.85138	0.00347359
MmugDNA.9597.1.S1_at	1.86454	0.0497375
MmugDNA.38474.1.S1_at	1.86678	0.0345627
MmugDNA.40892.1.S1_at	1.87241	0.0481561
MmuSTS.256.1.S1_at	1.87826	0.0325118
MmugDNA.8412.1.S1_at	1.87991	0.0401038
MmugDNA.1185.1.S1_at	1.88107	0.0380392
MmugDNA.37565.1.S1_at	1.88425	0.017717
MmugDNA.9857.1.S1_at	1.89097	0.0102149
MmugDNA.5759.1.S1_at	1.89644	0.0153294
MmugDNA.24917.1.S1_at	1.90516	0.0432353
MmugDNA.28643.1.S1_at	1.90531	0.0455347
Mmu.3176.1.S1_at	1.91482	0.0386046
MmugDNA.25514.1.S1_at	1.91634	0.0435515
MmugDNA.27717.1.S1_at	1.91875	0.00178211
MmugDNA.15200.1.S1_at	1.92481	0.0409744
MmugDNA.24023.1.S1_at	1.92623	0.0279875
MmugDNA.9160.1.S1_at	1.92762	0.0239598
MmunewRS.156.1.S1_at	1.92919	0.00103923
MmugDNA.32769.1.S1_at	1.92939	0.0364432
MmugDNA.1347.1.S1_at	1.92989	0.0254552
MmugDNA.4242.1.S1_at	1.93009	0.0445646
MmugDNA.35639.1.S1_at	1.93099	0.00895297
MmugDNA.8067.1.S1_at	1.93277	0.0425403
MmugDNA.1120.1.S1_at	1.93342	0.011988
MmugDNA.37482.1.S1_at	1.93614	0.00214853
MmugDNA.4539.1.S1_at	1.93616	0.00281172
MmugDNA.17566.1.S1_at	1.93616	0.0281793
MmugDNA.42356.1.S1_at	1.93853	0.0258729
MmugDNA.22057.1.S1_at	1.94333	0.0354886
MmugDNA.12098.1.S1_at	1.94501	0.0146834
MmugDNA.10212.1.S1_at	1.94933	0.0247086
MmugDNA.6493.1.S1_at	1.95492	0.0138722
MmugDNA.628.1.S1_at	1.96047	0.0450915
MmugDNA.31934.1.S1_at	1.96097	0.0407364
MmugDNA.41373.1.S1_at	1.96337	0.00239801
MmugDNA.32417.1.S1_at	1.9639	0.00445504
MmugDNA.33556.1.S1_at	1.96396	0.0423696
MmugDNA.1168.1.S1_s_at	1.96721	0.0473864
MmugDNA.12424.1.S1_at	1.96739	0.00802103
MmugDNA.11270.1.S1_at	1.96843	0.00334526
NC-006150.CDS147.S1_at	1.96908	0.0465758
NC-003401.CDS87.S1_at	1.97203	0.0095338
MmugDNA.43413.1.S1_at	1.97343	0.032278
MmugDNA.10913.1.S1_at	1.97943	0.0226541
Mmu.11492.1.S1_x_at	1.98876	0.049696
MmugDNA.9948.1.S1_at	1.99376	0.0144592
MmugDNA.19852.1.S1_at	1.99703	0.00448389
Mmu.14442.2.S1_at	2.00219	0.0249682
MmugDNA.34711.1.S1_at	2.00816	0.0246339
MmugDNA.36053.1.S1_at	2.01951	0.00856371
MmuSTS.3339.1.S1_at	2.02086	0.0468037
MmugDNA.41533.1.S1_at	2.02208	0.0455892
MmugDNA.1472.1.S1_at	2.02307	0.0488168
MmugDNA.818.1.S1_at	2.02915	0.017856
MmugDNA.29716.1.S1_at	2.02972	0.00340057
MmugDNA.10706.1.S1_at	2.03737	0.0445678
MmugDNA.42732.1.S1_at	2.03767	0.0232307
MmugDNA.2702.1.S1_at	2.04391	0.0178985
MmugDNA.29908.1.S1_at	2.0456	0.0111894
MmuSTS.494.1.S1_at	2.04946	0.0345767
MmugDNA.2151.1.S1_at	2.05011	0.0456803
MmugDNA.28277.1.S1_at	2.05782	0.0260552
MmugDNA.9416.1.S1_at	2.05793	0.045001
MmuSTS.1084.1.S1_at	2.05907	0.0249757
MmugDNA.18477.1.S1_at	2.06399	0.0102421
MmugDNA.14275.1.S1_at	2.06944	0.0136251
MmugDNA.22198.1.S1_s_at	2.07209	0.0204519
MmugDNA.36016.1.S1_at	2.07702	0.0204952
MmugDNA.12687.1.S1_at	2.07713	0.0213235
MmugDNA.28671.1.S1_at	2.07733	0.00640655
MmugDNA.15276.1.S1_at	2.08233	0.0491039
MmugDNA.42081.1.S1_at	2.08529	0.00770402
MmugDNA.38832.1.S1_at	2.08583	0.0273409
MmugDNA.1563.1.S1_at	2.09095	8.82353e-05
MmugDNA.9978.1.S1_at	2.09883	0.000902467
MmugDNA.7050.1.S1_at	2.10145	0.0433268
MmugDNA.38715.1.S1_at	2.10238	0.0487023
Mmu.8925.1.S1_at	2.10614	0.0361757
MmugDNA.39317.1.S1_at	2.11535	0.0348163
MmugDNA.14943.1.S1_at	2.1165	0.0409183
MmugDNA.3595.1.S1_at	2.11767	0.0159926
MmugDNA.42792.1.S1_at	2.11798	0.0350691
MmugDNA.22105.1.S1_at	2.11835	0.0233577
MmugDNA.23064.1.S1_at	2.11986	0.0363798
MmugDNA.15763.1.S1_at	2.12485	0.0282985
Mmu.3779.1.S1_at	2.12602	0.0207301
MmugDNA.13534.1.S1_at	2.13005	0.0433761
MmugDNA.43434.1.S1_at	2.13554	0.00414609
MmugDNA.39779.1.S1_at	2.1499	0.0233375
MmugDNA.39787.1.S1_at	2.15	0.0463403
MmugDNA.10062.1.S1_at	2.15398	0.0150528
MmugDNA.20792.1.S1_at	2.15797	0.021986
MmugDNA.2090.1.S1_at	2.16092	0.0413128
MmugDNA.32654.1.S1_at	2.16271	0.0190154
MmugDNA.20831.1.S1_at	2.16847	0.0275223
MmugDNA.30881.1.S1_at	2.16975	0.0337964
MmunewRS.531.1.S1_s_at	2.17489	0.0176831
MmugDNA.560.1.S1_at	2.17563	0.0124506
MmugDNA.36057.1.S1_at	2.17786	0.00960334
MmugDNA.23778.1.S1_at	2.17952	0.020753
MmugDNA.41902.1.S1_at	2.18097	0.0226783
MmugDNA.22166.1.S1_s_at	2.18405	0.0214862
MmugDNA.43029.1.S1_at	2.18614	0.0377076
MmugDNA.12633.1.S1_at	2.18873	0.0453949
MmugDNA.25236.1.S1_at	2.19355	0.0330875
MmugDNA.33390.1.S1_at	2.19506	0.0131914
MmugDNA.22092.1.S1_at	2.19942	0.042435
MmugDNA.42387.1.S1_at	2.20053	0.0135277
Mmu.11250.2.S1_at	2.21857	0.00646092
MmugDNA.1331.1.S1_at	2.21983	0.0437407
MmugDNA.38643.1.S1_at	2.22027	0.0201165
MmugDNA.36068.1.S1_at	2.22297	0.0391704
MmugDNA.26765.1.S1_at	2.22362	0.0294494
MmugDNA.29351.1.S1_at	2.22488	0.00462696
MmugDNA.16696.1.S1_s_at	2.22627	0.0387651
MmugDNA.19703.1.S1_at	2.22653	0.00218341
MmugDNA.39919.1.S1_at	2.22924	0.0275086
MmugDNA.2319.1.S1_at	2.23816	0.0366659
MmugDNA.43615.1.S1_at	2.24098	0.0324298
MmugDNA.33220.1.S1_at	2.24734	0.0201006
MmugDNA.41352.1.S1_at	2.2503	0.00387593
MmugDNA.27790.1.S1_s_at	2.25444	0.00548166
MmugDNA.32445.1.S1_at	2.26002	0.000140345
Mmu.8988.1.S1_at	2.26288	0.0483579
MmugDNA.31464.1.S1_at	2.26491	0.0249021
MmugDNA.28419.1.S1_at	2.26963	0.0458015
MmugDNA.10525.1.S1_at	2.27259	0.0145943
MmugDNA.30660.1.S1_at	2.28163	0.0184092
MmugDNA.30673.1.S1_s_at	2.28334	0.034503
Mmu.13051.1.S1_at	2.29077	0.039239
MmugDNA.3490.1.S1_at	2.2921	0.015062
MmugDNA.24113.1.S1_at	2.29899	0.00205698
MmugDNA.41512.1.S1_at	2.30483	0.0220876
MmugDNA.16275.1.S1_at	2.30565	0.0409005
MmugDNA.24365.1.S1_at	2.30861	0.0343899
MmunewRS.80.1.S1_at	2.30879	0.0186977
MmugDNA.29005.1.S1_at	2.31149	0.00582838
MmugDNA.2706.1.S1_at	2.31264	0.0175739
MmuSTS.4406.1.S1_at	2.31803	0.00453505
MmugDNA.21664.1.S1_at	2.32825	0.0343204
MmugDNA.3443.1.S1_at	2.33409	0.035884
MmuSTS.4576.1.S1_at	2.33878	0.0170711
MmugDNA.39907.1.S1_at	2.33904	0.0407418
MmuSTS.2683.1.S1_at	2.34065	0.0436483
MmugDNA.21106.1.S1_at	2.34175	0.0440369
MmugDNA.28353.1.S1_at	2.36677	0.00577302
MmugDNA.41118.1.S1_at	2.36726	0.0344217
MmugDNA.37741.1.S1_at	2.37257	0.0376755
MmugDNA.41654.1.S1_at	2.37441	0.0423825
MmugDNA.9139.1.S1_at	2.38441	0.031922
MmugDNA.5134.1.S1_at	2.38622	0.0170655
MmugDNA.16564.1.S1_at	2.38828	0.00224145
MmugDNA.30068.1.S1_at	2.40385	0.0383729
MmugDNA.42159.1.S1_at	2.4056	0.0255377
MmugDNA.23984.1.S1_at	2.42129	0.0284895
MmugDNA.3532.1.S1_at	2.42201	0.0244235
MmugDNA.42975.1.S1_at	2.42404	0.0387747
MmugDNA.15773.1.S1_at	2.43084	0.0391599
MmugDNA.29876.1.S1_at	2.43162	0.0162507
MmuSTS.1470.1.S1_at	2.43932	0.0318563
Mmu.235.1.S1_at	2.44119	0.0209726
MmugDNA.8713.1.S1_at	2.44247	0.0478696
MmugDNA.15618.1.S1_s_at	2.44734	0.0033199
MmugDNA.27959.1.S1_at	2.45151	0.0363216
MmugDNA.8682.1.S1_at	2.45667	0.00450958
MmugDNA.1160.1.S1_at	2.47204	0.0319072
MmugDNA.14790.1.S1_at	2.47513	0.0458554
MmugDNA.6064.1.S1_at	2.4756	0.0172834
MmugDNA.42698.1.S1_at	2.48136	0.0200486
MmugDNA.979.1.S1_at	2.48419	0.00702499
MmugDNA.34791.1.S1_at	2.48883	0.0470829
MmugDNA.33676.1.S1_at	2.49323	0.011109
MmugDNA.24801.1.S1_at	2.51205	0.0408247
MmuSTS.4243.1.S1_at	2.51242	0.00490758
MmugDNA.17404.1.S1_s_at	2.51362	0.00652473
MmuSTS.3525.1.S1_at	2.51882	0.0194385
MmugDNA.41523.1.S1_at	2.51977	0.0410121
MmugDNA.16648.1.S1_at	2.52256	0.0354842
MmugDNA.12727.1.S1_at	2.52697	0.0279777
MmugDNA.2813.1.S1_at	2.53279	0.0202705
MmugDNA.8901.1.S1_at	2.53691	0.0335606
MmugDNA.33805.1.S1_at	2.54448	0.0119751
MmugDNA.39752.1.S1_at	2.55027	0.0472843
MmugDNA.5771.1.S1_at	2.55057	0.0366347
MmugDNA.26050.1.S1_at	2.55102	0.0364289
MmugDNA.23627.1.S1_at	2.55566	0.0350954
MmugDNA.110.1.S1_at	2.56849	0.0260934
MmugDNA.24926.1.S1_at	2.56908	0.0414101
MmugDNA.32629.1.S1_at	2.57381	0.0447992
Mmu.13476.1.A1_at	2.57888	0.0152663
MmugDNA.14500.1.S1_at	2.57944	0.0242246
MmuSTS.4507.1.S1_at	2.57977	0.0150264
MmugDNA.36958.1.S1_at	2.58609	0.0175688
MmugDNA.13748.1.S1_at	2.59137	0.0489319
Mmu.13335.1.S1_at	2.59591	0.0443862
MmugDNA.20888.1.S1_at	2.59964	0.0310116
MmugDNA.26288.1.S1_at	2.60598	0.0215398
MmugDNA.39204.1.S1_at	2.61139	0.0460166
MmugDNA.24752.1.S1_at	2.61229	0.0106176
MmugDNA.27974.1.S1_at	2.61501	0.0180776
MmugDNA.42580.1.S1_at	2.61831	0.0400211
MmugDNA.27260.1.S1_at	2.63759	0.0304756
MmugDNA.27199.1.S1_at	2.63962	0.0401765
MmugDNA.10782.1.S1_at	2.64288	0.0196567
MmugDNA.31224.1.S1_at	2.64514	0.0373299
MmugDNA.1349.1.S1_at	2.68137	0.0363618
MmugDNA.14670.1.S1_at	2.70124	0.0187742
MmugDNA.14568.1.S1_at	2.71945	0.0308662
MmugDNA.4094.1.S1_at	2.7255	0.0274517
MmugDNA.16721.1.S1_at	2.73471	0.0268942
MmugDNA.18380.1.S1_at	2.73687	0.0282091
MmuSTS.1371.1.S1_at	2.73698	0.0466312
MmugDNA.14727.1.S1_at	2.75046	0.0207744
MmugDNA.1992.1.S1_at	2.75403	0.045272
MmugDNA.41393.1.S1_at	2.75403	0.0412508
MmugDNA.72.1.S1_at	2.75913	0.012038
MmugDNA.35553.1.S1_at	2.76214	0.0346948
Mmu.3058.1.S1_at	2.76434	0.0394729
MmunewRS.145.1.S1_at	2.76921	0.0153188
Mmu.512.1.S1_at	2.77365	0.0231741
MmugDNA.4847.1.S1_at	2.77639	0.0448043
MmugDNA.16526.1.S1_at	2.78542	0.0315798
MmugDNA.1266.1.S1_at	2.78853	0.0483665
MmugDNA.10809.1.S1_at	2.80458	0.0308851
MmugDNA.4164.1.S1_s_at	2.81392	0.0169794
MmugDNA.2294.1.S1_at	2.8154	0.000361496
MmugDNA.41986.1.S1_at	2.81602	0.00494642
MmugDNA.34257.1.S1_at	2.82947	0.0458476
MmugDNA.35076.1.S1_at	2.83827	0.0391878
MmugDNA.21304.1.S1_s_at	2.84545	0.0434699
MmugDNA.1638.1.S1_at	2.85315	0.0284543
MmugDNA.6670.1.S1_at	2.85908	0.0402013
MmugDNA.40972.1.S1_at	2.86985	0.0363672
MmugDNA.22677.1.S1_at	2.87541	0.0243268
Mmu.4647.4.S1_s_at	2.87726	0.0118169
MmugDNA.12717.1.S1_at	2.87917	0.0272369
MmugDNA.19116.1.S1_at	2.89855	0.0276274
MmugDNA.25190.1.S1_at	2.89859	0.0471587
MmugDNA.18345.1.S1_at	2.89882	0.00755288
MmugDNA.22569.1.S1_at	2.91776	0.0231618
MmugDNA.4694.1.S1_at	2.92972	0.022124
MmugDNA.30952.1.S1_at	2.93705	0.0187548
MmugDNA.39157.1.S1_at	2.95111	0.0400187
MmugDNA.1959.1.S1_at	2.95529	0.0135433
MmugDNA.23608.1.S1_at	2.95625	0.027734
MmugDNA.3065.1.S1_at	2.95631	0.0111276
MmuSTS.478.1.S1_s_at	2.9582	0.0173787
MmugDNA.23087.1.S1_at	2.96189	0.0473153
MmugDNA.4187.1.S1_at	2.96516	0.035065
MmugDNA.40650.1.S1_at	2.96868	0.0296351
MmugDNA.33873.1.S1_at	2.97497	0.0150727
MmugDNA.14049.1.S1_at	2.97975	0.0492342
Mmu.8887.1.S1_at	3.00528	0.0187091
MmugDNA.37157.1.S1_at	3.00566	0.0155925
MmugDNA.2993.1.S1_at	3.00828	0.0352391
MmugDNA.32661.1.S1_at	3.02488	0.0477715
MmugDNA.25880.1.S1_at	3.03203	0.0498762
MmugDNA.15110.1.S1_at	3.04924	0.0268062
MmugDNA.6146.1.S1_at	3.0519	0.0315409
MmugDNA.42994.1.S1_at	3.05231	0.0437212
MmugDNA.3966.1.S1_at	3.0568	0.00612073
MmugDNA.18829.1.S1_s_at	3.05932	0.0444859
MmugDNA.30437.1.S1_at	3.06488	0.0294756
Mmu.5502.1.S1_at	3.06891	0.0388707
MmugDNA.2980.1.S1_at	3.08132	0.0481881
MmugDNA.12464.1.S1_at	3.09225	0.0143872
Mmu.3820.1.S1_at	3.09926	0.0213937
MmuSTS.988.1.S1_at	3.12797	0.0481701
MmugDNA.12500.1.S1_at	3.13568	0.0143839
Mmu.5448.1.S1_at	3.14162	0.0136552
MmugDNA.33045.1.S1_at	3.15338	0.00162055
MmugDNA.36379.1.S1_at	3.16154	0.0326135
MmugDNA.37573.1.S1_at	3.18038	0.0261487
MmugDNA.34337.1.S1_at	3.18737	0.005673
Mmu.3573.1.S1_at	3.22725	0.0354092
MmugDNA.1051.1.S1_at	3.24828	0.0163859
MmugDNA.1152.1.S1_at	3.2669	0.0413189
MmugDNA.39063.1.S1_at	3.28026	0.00564313
MmugDNA.25615.1.S1_at	3.28405	0.0367348
MmugDNA.22828.1.S1_at	3.29864	0.0157341
MmugDNA.23884.1.S1_at	3.32419	0.0133532
MmugDNA.33832.1.S1_at	3.32568	0.0419679
MmugDNA.39426.1.S1_at	3.3314	0.0219451
MmugDNA.42414.1.S1_at	3.33426	0.0186695
MmugDNA.27813.1.S1_at	3.34231	0.0382518
MmugDNA.43404.1.S1_at	3.34952	0.0454873
MmugDNA.36244.1.S1_at	3.35117	0.00830826
MmugDNA.1559.1.S1_at	3.35234	0.00970191
MmuSTS.3286.1.S1_at	3.36643	0.000658619
MmugDNA.14736.1.S1_at	3.40184	0.0248652
Mmu.5996.2.S1_x_at	3.40376	0.0490491
MmugDNA.32599.1.S1_at	3.44122	0.0282948
MmugDNA.2784.1.S1_at	3.44834	0.0451195
MmugDNA.21390.1.S1_at	3.49447	0.0445366
MmugDNA.12200.1.S1_at	3.50304	0.0439265
MmugDNA.1287.1.S1_s_at	3.53595	0.0396137
MmugDNA.43471.1.S1_s_at	3.56082	0.0381206
MmugDNA.20192.1.S1_at	3.56465	0.0422476
MmugDNA.4805.1.S1_at	3.57805	0.0187285
Mmu.12129.1.S1_at	3.58496	0.0254427
MmugDNA.14079.1.S1_at	3.58595	0.00326587
MmugDNA.29091.1.S1_at	3.58738	0.000407742
MmuSTS.3228.1.S1_at	3.5891	0.0311837
MmugDNA.12758.1.S1_at	3.58915	0.04241
MmugDNA.19700.1.S1_at	3.59264	0.0233927
MmugDNA.11718.1.S1_at	3.59514	0.0468902
Mmu.3463.1.S1_at	3.60872	0.0116219
MmugDNA.11269.1.S1_at	3.66187	0.0253302
MmugDNA.26327.1.S1_at	3.69948	0.042867
MmugDNA.33114.1.S1_at	3.70223	0.0258573
MmugDNA.19930.1.S1_at	3.71237	0.0460089
MmugDNA.35556.1.S1_at	3.71513	0.0490448
MmugDNA.24960.1.S1_at	3.74264	0.0259917
MmugDNA.9283.1.S1_at	3.78063	0.0357553
MmugDNA.637.1.S1_at	3.81748	0.0154164
MmugDNA.41610.1.S1_at	3.82511	0.0328591
MmugDNA.5931.1.S1_at	3.84965	0.0213758
MmugDNA.18201.1.S1_at	3.93024	0.000709961
MmugDNA.363.1.S1_at	3.94651	0.0365527
MmuSTS.3643.1.S1_at	4.02723	0.0476646
MmugDNA.22944.1.S1_at	4.07296	0.0443052
MmugDNA.23366.1.S1_s_at	4.15638	0.00538126
MmugDNA.2837.1.S1_at	4.16514	0.0326902
MmugDNA.18346.1.S1_at	4.19166	0.0431266
MmugDNA.36212.1.S1_at	4.20549	0.0441365
MmugDNA.38209.1.S1_at	4.21897	0.037392
MmugDNA.32751.1.S1_at	4.22673	0.0479079
MmugDNA.26040.1.S1_at	4.2549	0.0264524
MmugDNA.7180.1.S1_at	4.25788	0.0102864
Mmu.2665.1.S1_at	4.2788	0.00793213
MmugDNA.29694.1.S1_at	4.28312	0.0446002
MmugDNA.9376.1.S1_at	4.29937	0.00279551
MmugDNA.25589.1.S1_at	4.3154	0.0434657
MmugDNA.7032.1.S1_at	4.34261	0.0133811
MmugDNA.15800.1.S1_at	4.35125	0.0478077
MmugDNA.30685.1.S1_at	4.35384	0.037624
MmugDNA.340.1.S1_at	4.36353	0.0284238
MmugDNA.25093.1.S1_at	4.44924	0.0426316
MmugDNA.15035.1.S1_at	4.45895	0.00526046
MmugDNA.17543.1.S1_at	4.45986	0.0333366
MmugDNA.574.1.S1_at	4.56563	0.0412692
MmuSTS.503.1.S1_s_at	4.63992	0.0383664
MmugDNA.6336.1.S1_at	4.69024	0.0496863
MmugDNA.11104.1.S1_at	4.73495	0.0478027
MmugDNA.36606.1.S1_at	4.7361	0.0161123
MmugDNA.17466.1.S1_at	4.75933	0.0480179
MmugDNA.26521.1.S1_at	4.7724	0.00382565
Mmu.6763.1.S1_at	4.84519	0.000401693
MmugDNA.41781.1.S1_at	4.87465	0.0105556
MmugDNA.22369.1.S1_at	4.9036	0.042864
MmugDNA.29687.1.S1_at	4.96672	0.0427427
MmugDNA.12860.1.S1_at	5.2231	0.0139652
Mmu.2392.1.S1_at	5.28805	0.0263955
MmugDNA.625.1.S1_at	5.30771	0.0280994
MmugDNA.40879.1.S1_at	5.30897	0.016398
MmugDNA.2471.1.S1_at	5.36244	0.0277735
MmugDNA.12231.1.S1_at	5.36362	0.0140548
MmugDNA.20879.1.S1_at	5.47742	0.0395727
MmugDNA.18002.1.S1_at	5.72343	0.0458638
MmugDNA.40325.1.S1_at	5.85061	0.0420978
MmugDNA.3400.1.S1_at	5.94085	0.042099
MmugDNA.29105.1.S1_at	6.11241	0.0385354
MmugDNA.43183.1.S1_at	6.13983	0.0485018
MmugDNA.2990.1.S1_at	6.23462	0.000824339
MmugDNA.2479.1.S1_at	6.23566	0.0454076
MmugDNA.19661.1.S1_at	6.26727	0.0121453
Mmu.10484.1.S1_at	6.29641	0.0294852
MmuSTS.1218.1.S1_at	6.55943	0.0173589
MmugDNA.36270.1.S1_at	6.81068	0.0447532
MmugDNA.19981.1.S1_at	7.29003	0.0227049
MmugDNA.6060.1.S1_at	7.71671	0.030935
MmugDNA.15401.1.S1_at	8.22859	0.011469
Mmu.1499.1.S1_at	8.85703	0.00499381

## Sheet: Down 90d vs 0d PI
Probe	Fold Increase	P value
MmugDNA.4917.1.S1_at	1.70029	0.0392027
MmugDNA.2030.1.S1_at	1.70237	0.0384472
MmugDNA.41097.1.S1_at	1.70398	0.00465829
MmuSTS.2661.1.S1_at	1.70621	0.0230754
MmugDNA.24397.1.S1_at	1.71348	0.0204847
MmugDNA.20560.1.S1_at	1.71365	0.032288
MmugDNA.19758.1.S1_at	1.7138	0.0439427
MmugDNA.34652.1.S1_at	1.71444	0.0262773
MmugDNA.10107.1.S1_at	1.71545	0.00406898
MmugDNA.37572.1.S1_at	1.71573	0.0491617
MmugDNA.29148.1.S1_at	1.71578	0.0240611
MmugDNA.5270.1.S1_at	1.71915	0.0277809
MmugDNA.33706.1.S1_at	1.71918	0.0399385
MmugDNA.18281.1.S1_s_at	1.72301	0.0193706
Mmu.12990.1.S1_x_at	1.7232	0.0443709
MmugDNA.14839.1.S1_at	1.72365	0.0327569
MmugDNA.6299.1.S1_at	1.7238	0.0192138
MmugDNA.43051.1.S1_at	1.72453	0.0256142
MmugDNA.2841.1.S1_at	1.72692	0.0313313
Mmu.13110.1.S1_s_at	1.72693	0.0369079
MmugDNA.12856.1.S1_at	1.72958	0.0137711
MmugDNA.26052.1.S1_at	1.73132	0.0226931
MmugDNA.38940.1.S1_at	1.73137	0.030638
MmunewRS.880.1.S1_at	1.73526	0.0320236
MmugDNA.41422.1.S1_s_at	1.73572	0.0388082
MmugDNA.39709.1.S1_at	1.73578	0.0331804
MmugDNA.1557.1.S1_at	1.73593	0.0401359
MmugDNA.11432.1.S1_at	1.73612	0.0358505
MmugDNA.42855.1.S1_at	1.73695	0.00281643
MmugDNA.27230.1.S1_at	1.73731	0.0320813
MmugDNA.30982.1.S1_at	1.73853	0.0371663
NC-001345.CDS4.S1_at	1.73977	0.0380102
MmugDNA.10711.1.S1_s_at	1.7416	0.0446741
MmugDNA.39210.1.S1_at	1.74636	0.0354984
MmugDNA.40975.1.S1_at	1.75091	0.0489877
MmugDNA.36859.1.S1_at	1.75135	0.0295106
MmugDNA.32597.1.S1_at	1.7524	0.0319035
MmugDNA.2085.1.S1_at	1.75377	0.0103907
MmugDNA.33844.1.S1_at	1.75403	0.00155023
MmugDNA.17774.1.S1_at	1.75643	0.0365751
MmugDNA.34312.1.S1_at	1.76159	0.0245051
MmugDNA.3736.1.S1_at	1.76418	0.0271905
MmugDNA.25518.1.S1_at	1.76595	0.0494227
MmuSTS.4370.1.S1_at	1.76653	0.0189936
MmugDNA.9589.1.S1_at	1.76653	0.00419437
MmugDNA.18949.1.S1_at	1.76875	0.0321908
MmugDNA.25631.1.S1_at	1.76879	0.0316562
MmuSTS.528.1.S1_at	1.76922	0.0329565
MmugDNA.16146.1.S1_at	1.77255	0.00635109
MmugDNA.12576.1.S1_at	1.77567	0.0399849
MmugDNA.36409.1.S1_at	1.77593	0.0388464
MmuSTS.666.1.S1_at	1.77629	0.026886
MmugDNA.6202.1.S1_at	1.77704	0.0485487
MmugDNA.39306.1.S1_at	1.77848	0.0388633
MmugDNA.25393.1.S1_at	1.77866	0.0472812
MmugDNA.27730.1.S1_at	1.7805	0.0183089
MmuSTS.3870.1.S1_at	1.7818	0.0055664
MmugDNA.20890.1.S1_at	1.78416	0.00261631
MmugDNA.23852.1.S1_at	1.78493	0.0208901
MmugDNA.32030.1.S1_at	1.78839	0.0431734
MmugDNA.14642.1.S1_at	1.78844	0.00287595
MmugDNA.37383.1.S1_at	1.7893	0.0101491
MmunewRS.656.1.S1_at	1.79166	0.0341574
MmugDNA.9578.1.S1_at	1.79182	0.0113503
MmugDNA.28068.1.S1_at	1.79317	0.0459329
MmugDNA.1783.1.S1_s_at	1.79677	0.0173269
MmuSTS.3268.1.S1_at	1.79697	0.0220294
MmugDNA.12800.1.S1_at	1.79718	0.0213576
MmugDNA.22068.1.S1_at	1.79792	0.00954841
MmuSTS.2421.1.S1_at	1.79829	0.0446139
MmugDNA.893.1.S1_at	1.79934	0.0304432
MmugDNA.27339.1.S1_at	1.80026	0.0429646
MmugDNA.36251.1.S1_at	1.80234	0.0151561
MmugDNA.24624.1.S1_at	1.80373	0.034466
MmugDNA.9153.1.S1_s_at	1.80774	0.00511432
MmugDNA.28132.1.S1_x_at	1.80774	0.0239272
MmugDNA.40098.1.S1_at	1.80802	0.0424164
MmuSTS.349.1.S1_at	1.80853	0.0149147
MmugDNA.26596.1.S1_at	1.80884	0.0063454
MmuSTS.4505.1.S1_at	1.80906	0.0197225
MmugDNA.7746.1.S1_at	1.8093	0.0292001
MmugDNA.10251.1.S1_at	1.80954	0.0372795
MmugDNA.24746.1.S1_at	1.81049	0.024257
MmugDNA.29820.1.S1_at	1.81232	0.0350592
MmugDNA.10294.1.S1_at	1.81261	0.0482404
MmugDNA.23675.1.S1_at	1.81403	0.0240619
MmugDNA.38917.1.S1_at	1.81477	0.0132928
MmugDNA.26417.1.S1_at	1.81769	0.0378195
MmugDNA.41087.1.S1_at	1.81891	0.00881685
MmugDNA.41977.1.S1_at	1.81967	0.044481
MmugDNA.27574.1.S1_at	1.81999	0.0463021
MmugDNA.6412.1.S1_at	1.82006	0.0424599
MmugDNA.23456.1.S1_at	1.82294	0.0239667
MmugDNA.23762.1.S1_at	1.82298	0.0499687
MmuSTS.2565.1.S1_at	1.82307	0.027248
MmugDNA.14480.1.S1_at	1.82568	0.0439754
MmugDNA.22914.1.S1_at	1.82603	0.0158299
MmuSTS.1557.1.S1_at	1.82968	0.00504583
Mmu.105.1.S1_at	1.83177	0.0302422
MmugDNA.36465.1.S1_at	1.83262	0.0228186
MmugDNA.43046.1.S1_at	1.83341	0.0351159
MmugDNA.13960.1.S1_at	1.83375	0.00247672
MmugDNA.40288.1.S1_at	1.83412	0.00290559
MmugDNA.7533.1.S1_at	1.83438	0.00615191
MmugDNA.17704.1.S1_at	1.8352	0.0138318
MmugDNA.24375.1.S1_at	1.83643	0.0430317
MmugDNA.15029.1.S1_at	1.83975	0.0387578
MmugDNA.19141.1.S1_at	1.83987	0.0102482
Mmu.5155.1.S1_s_at	1.8401	0.0230038
MmugDNA.38029.1.S1_at	1.84106	0.0260902
MmugDNA.1083.1.S1_at	1.84162	0.0349125
MmugDNA.10702.1.S1_at	1.84162	0.0330632
MmugDNA.14271.1.S1_at	1.84242	0.0425033
Mmu.2224.1.A1_at	1.84782	0.0232034
MmugDNA.30425.1.S1_at	1.84923	0.0335157
MmugDNA.41384.1.S1_at	1.85235	0.0281982
MmugDNA.38670.1.S1_at	1.85407	0.0407902
MmugDNA.21555.1.S1_at	1.8607	0.0106176
MmunewRS.302.1.S1_at	1.86145	0.0159787
MmugDNA.29003.1.S1_at	1.86266	0.0263611
MmugDNA.35291.1.S1_s_at	1.8633	0.0107405
MmugDNA.1457.1.S1_at	1.86436	0.0496238
MmugDNA.6158.1.S1_at	1.86583	0.00711607
MmuSTS.1245.1.S1_at	1.86823	0.0211027
MmugDNA.7257.1.S1_at	1.87067	0.0366834
MmugDNA.7345.1.S1_at	1.87084	0.0342735
MmugDNA.22341.1.S1_at	1.8714	0.0408193
MmugDNA.2659.1.S1_at	1.87462	0.0466561
MmugDNA.6165.1.S1_at	1.87476	0.0043672
MmuSTS.1989.1.S1_at	1.87545	0.00682609
MmugDNA.22123.1.S1_at	1.87688	0.0356948
MmuSTS.258.1.S1_at	1.87695	0.032502
MmugDNA.3832.1.S1_at	1.87761	0.0254687
MmugDNA.37976.1.S1_at	1.87922	0.0179345
MmugDNA.26962.1.S1_at	1.88006	0.0238203
MmugDNA.25603.1.S1_at	1.88277	0.0407147
MmugDNA.680.1.S1_at	1.88385	0.0326223
MmugDNA.21825.1.S1_at	1.88536	0.0299733
MmugDNA.24836.1.S1_at	1.88544	0.0143881
MmugDNA.1769.1.S1_at	1.88927	0.0230145
MmugDNA.22299.1.S1_at	1.89103	0.0318577
MmugDNA.35191.1.S1_at	1.89181	0.0278644
MmugDNA.14899.1.S1_at	1.89191	0.0487272
MmugDNA.5401.1.S1_at	1.89238	0.0441962
MmugDNA.6541.1.S1_at	1.89244	0.0459325
MmugDNA.35823.1.S1_s_at	1.89411	0.0376696
MmugDNA.553.1.S1_at	1.89516	0.0417923
MmugDNA.392.1.S1_at	1.89616	0.0342198
MmugDNA.24007.1.S1_at	1.89622	0.0268985
MmugDNA.17107.1.S1_at	1.89684	0.00675511
MmugDNA.7543.1.S1_at	1.89685	0.015877
MmugDNA.31965.1.S1_at	1.89914	0.0442246
MmugDNA.12331.1.S1_x_at	1.89939	0.0491132
MmugDNA.29129.1.S1_at	1.89959	0.0491075
MmugDNA.29345.1.S1_at	1.90003	0.041705
MmugDNA.8088.1.S1_at	1.90056	0.0291625
MmuAffx.23.32.S1_at	1.90148	0.00706726
MmugDNA.4971.1.S1_at	1.90163	0.00442037
NC-001798.CDS8.S1_at	1.9023	0.0218668
MmugDNA.37084.1.S1_at	1.90239	0.0285147
MmugDNA.22254.1.S1_at	1.90307	0.0387211
MmugDNA.20622.1.S1_at	1.9042	0.028303
MmunewRS.978.1.S1_at	1.90539	0.033873
MmugDNA.4051.1.S1_s_at	1.90595	0.00753692
MmugDNA.23147.1.S1_at	1.90807	0.0467293
MmugDNA.13151.1.S1_at	1.91058	0.0335163
NC-003401.CDS44.S1_at	1.91236	0.013562
MmugDNA.32569.1.S1_at	1.91295	0.0435766
MmugDNA.40899.1.S1_at	1.91354	0.0254775
MmugDNA.11354.1.S1_at	1.91418	0.0166837
MmugDNA.32059.1.S1_at	1.91458	0.0326147
MmugDNA.13023.1.S1_at	1.91614	0.0287168
MmugDNA.19440.1.S1_at	1.91622	0.0161466
MmugDNA.41989.1.S1_at	1.91794	0.0384256
MmugDNA.13473.1.S1_at	1.91882	0.0455631
MmugDNA.14465.1.S1_at	1.91944	0.016672
MmugDNA.19870.1.S1_at	1.91952	0.0480279
MmugDNA.40096.1.S1_at	1.92015	0.00834483
MmugDNA.29097.1.S1_at	1.9203	0.0419255
MmugDNA.42039.1.S1_at	1.92251	0.0185208
MmugDNA.19046.1.S1_at	1.92402	0.0123181
MmugDNA.4645.1.S1_at	1.92449	0.0477855
MmuSTS.3705.1.S1_at	1.92461	0.0194669
MmugDNA.33434.1.S1_at	1.9249	0.045646
MmugDNA.3088.1.S1_at	1.92591	0.00507541
MmugDNA.857.1.S1_at	1.92927	0.00669118
MmugDNA.36937.1.S1_at	1.93012	0.000914552
MmugDNA.1509.1.S1_s_at	1.93038	0.00647556
MmugDNA.20103.1.S1_at	1.93088	0.00468914
MmugDNA.11654.1.S1_at	1.93176	0.0466383
MmugDNA.6865.1.S1_at	1.93216	0.0337497
MmugDNA.40670.1.S1_at	1.93306	0.0439833
MmugDNA.5249.1.S1_at	1.93334	0.0470308
MmugDNA.31630.1.S1_at	1.9359	0.0195423
Mmu.8574.2.S1_at	1.93752	0.0094736
MmugDNA.1400.1.S1_at	1.9376	0.00741289
MmugDNA.12970.1.S1_at	1.93873	0.00106162
MmugDNA.34099.1.S1_at	1.93975	0.0249366
MmugDNA.18222.1.S1_at	1.94193	0.0189482
MmugDNA.6857.1.S1_at	1.94285	0.021952
MmugDNA.36129.1.S1_at	1.94334	0.0331807
MmugDNA.6823.1.S1_s_at	1.94356	0.0367354
MmugDNA.5020.1.S1_at	1.94773	0.0091184
MmugDNA.41402.1.S1_at	1.94948	0.0303779
MmugDNA.4292.1.S1_at	1.9531	0.0158493
MmugDNA.28354.1.S1_at	1.96137	0.0358747
MmugDNA.10709.1.S1_at	1.964	0.0495722
MmugDNA.2482.1.S1_at	1.96528	0.0482728
MmugDNA.22141.1.S1_at	1.97045	0.00277994
MmugDNA.15634.1.S1_at	1.97088	0.0391129
MmugDNA.29655.1.S1_at	1.97279	0.0436296
Mmu.15592.2.S1_at	1.97293	0.0201108
MmugDNA.19871.1.S1_at	1.9749	0.0166786
MmugDNA.21547.1.S1_at	1.97643	0.0462915
MmugDNA.19617.1.S1_at	1.98046	0.0208269
MmugDNA.18548.1.S1_at	1.98209	0.0184588
MmugDNA.33729.1.S1_at	1.98262	0.0269319
MmugDNA.2430.1.S1_at	1.98316	0.0461947
MmugDNA.18765.1.S1_at	1.98332	0.0353278
MmugDNA.25267.1.S1_at	1.98381	0.00973601
MmugDNA.22803.1.S1_at	1.98538	0.0488516
MmugDNA.30036.1.S1_at	1.98592	0.0049304
MmugDNA.1527.1.S1_at	1.98959	0.0253644
MmugDNA.6417.1.S1_at	1.99088	0.0217465
MmugDNA.22739.1.S1_at	1.99163	0.0381752
MmugDNA.8977.1.S1_at	1.9947	0.0217092
MmugDNA.35492.1.S1_at	1.9971	0.0284722
MmugDNA.4058.1.S1_at	1.99791	0.0183596
MmugDNA.35057.1.S1_at	1.99893	0.024017
NC-003401.CDS64.S1_at	2.00139	0.0102055
MmugDNA.31427.1.S1_at	2.00184	0.0410686
MmugDNA.15009.1.S1_at	2.00197	0.0178156
Mmu.4119.2.S1_a_at	2.00454	0.00582108
MmuSTS.1335.1.S1_at	2.00489	0.0403134
MmugDNA.18860.1.S1_at	2.00641	0.0407406
MmugDNA.26900.1.S1_at	2.00689	0.0388167
MmugDNA.1224.1.S1_s_at	2.00925	0.0247376
MmugDNA.39824.1.S1_at	2.01109	0.0405039
MmuSTS.1144.1.S1_at	2.01174	0.0130876
MmugDNA.21619.1.S1_at	2.01287	0.0204461
MmugDNA.2929.1.S1_at	2.01298	0.0395349
MmugDNA.20765.1.S1_at	2.01339	0.0264194
MmugDNA.40033.1.S1_at	2.01432	0.0142964
MmugDNA.27911.1.S1_at	2.01452	0.0146249
MmugDNA.4667.1.S1_at	2.01663	0.023519
MmugDNA.41768.1.S1_at	2.01704	0.0472057
MmuSTS.1724.1.S1_at	2.02197	0.0246827
MmugDNA.28012.1.S1_at	2.02471	0.0157165
MmugDNA.40771.1.S1_at	2.02494	0.00378986
MmugDNA.18011.1.S1_at	2.02542	0.0495115
MmuSTS.3606.1.S1_at	2.02623	0.0448514
MmugDNA.24762.1.S1_at	2.02654	0.0157661
MmugDNA.43328.1.S1_at	2.02658	0.00748349
MmugDNA.6828.1.S1_at	2.02679	0.0114452
MmugDNA.23501.1.S1_at	2.02834	0.0287518
MmugDNA.40445.1.S1_at	2.02876	0.031418
MmugDNA.33858.1.S1_at	2.02898	0.00346122
MmugDNA.28658.1.S1_at	2.02956	0.00894504
MmuSTS.1273.1.S1_at	2.03117	0.0124648
MmugDNA.19565.1.S1_at	2.03237	0.0152111
MmugDNA.42705.1.S1_at	2.0328	0.0394289
MmugDNA.13964.1.S1_at	2.03938	0.0316911
MmugDNA.43402.1.S1_at	2.04014	0.000124076
MmugDNA.12211.1.S1_at	2.04056	0.00322281
MmugDNA.9953.1.S1_at	2.04503	0.010448
MmuSTS.4621.1.S1_at	2.04616	0.0458255
MmugDNA.42662.1.S1_at	2.0479	0.0476831
MmugDNA.41408.1.S1_at	2.04819	0.0119243
MmugDNA.15328.1.S1_at	2.05065	0.0466289
MmugDNA.5682.1.S1_at	2.05286	0.0391952
MmugDNA.22172.1.S1_at	2.05432	0.0129503
MmugDNA.28210.1.S1_at	2.0558	0.0148191
MmugDNA.11536.1.S1_at	2.05716	0.0136608
MmugDNA.8720.1.S1_at	2.05872	0.0149484
MmugDNA.13659.1.S1_at	2.0588	0.0167417
MmugDNA.32168.1.S1_at	2.0593	0.0211278
MmugDNA.17113.1.S1_at	2.05935	0.0137089
MmugDNA.31143.1.S1_at	2.05995	0.00405452
MmuSTS.481.1.S1_s_at	2.0624	0.00775658
MmugDNA.31409.1.S1_at	2.06349	0.00302632
MmugDNA.33969.1.S1_at	2.0651	0.0334592
MmugDNA.286.1.S1_s_at	2.06869	0.0294325
MmugDNA.32355.1.S1_at	2.0689	0.0253247
MmugDNA.2523.1.S1_at	2.06895	0.000596226
MmugDNA.27617.1.S1_at	2.07019	0.0449108
MmugDNA.27939.1.S1_at	2.07022	0.0195138
MmugDNA.8745.1.S1_at	2.07039	0.0292581
MmugDNA.28674.1.S1_at	2.07134	0.0419389
MmugDNA.135.1.S1_at	2.07266	0.017097
MmugDNA.9481.1.S1_at	2.07315	0.0217567
MmugDNA.34080.1.S1_at	2.07463	0.024023
MmugDNA.25213.1.S1_at	2.07866	0.0329599
MmugDNA.29508.1.S1_at	2.08172	0.033747
MmugDNA.11184.1.S1_at	2.08205	0.00361045
MmugDNA.28118.1.S1_at	2.08217	0.0363706
MmugDNA.27775.1.S1_at	2.08596	0.0435156
MmugDNA.16754.1.S1_at	2.08709	0.0125595
MmugDNA.25218.1.S1_at	2.08751	0.0400942
MmugDNA.12514.1.S1_at	2.08758	0.0322964
MmugDNA.4333.1.S1_at	2.0893	0.0491792
MmugDNA.7808.1.S1_s_at	2.09091	0.012891
MmugDNA.17972.1.S1_at	2.09141	0.000566714
MmugDNA.35629.1.S1_at	2.09191	0.00945905
MmugDNA.32155.1.S1_at	2.09305	0.0338469
MmugDNA.32285.1.S1_at	2.09341	0.0397709
MmugDNA.24832.1.S1_at	2.09456	0.00971988
MmugDNA.4247.1.S1_at	2.09525	0.0425846
Mmu.9324.1.S1_at	2.09612	0.0473692
MmugDNA.11360.1.S1_at	2.09724	0.0273944
MmuSTS.4778.1.S1_at	2.0993	0.0365392
MmuSTS.352.1.S1_s_at	2.09972	0.0378312
MmugDNA.33781.1.S1_at	2.0999	0.0345403
MmugDNA.42634.1.S1_at	2.10005	0.0172085
MmugDNA.36321.1.S1_at	2.10007	0.0485368
MmuSTS.527.1.S1_at	2.10232	0.0166812
MmugDNA.6810.1.S1_at	2.1054	0.0206982
MmuSTS.1305.1.S1_at	2.10565	0.00808659
MmugDNA.17716.1.S1_s_at	2.10571	0.0270501
MmugDNA.24373.1.S1_at	2.10682	0.017848
MmugDNA.2948.1.S1_at	2.10716	0.0149046
MmugDNA.29989.1.S1_at	2.10767	0.0349952
MmugDNA.36760.1.S1_s_at	2.11017	0.0358228
MmugDNA.3688.1.S1_at	2.11026	0.0383858
MmugDNA.37483.1.S1_at	2.11239	0.00882391
MmugDNA.35097.1.S1_at	2.11308	0.0252925
MmugDNA.25153.1.S1_at	2.11422	0.0289505
MmugDNA.17190.1.S1_at	2.11519	0.0282468
MmugDNA.30410.1.S1_s_at	2.11525	0.0166556
MmugDNA.17137.1.S1_at	2.11679	0.0196548
MmugDNA.3306.1.S1_at	2.11724	0.0104993
MmugDNA.25148.1.S1_at	2.11863	0.0488219
MmugDNA.19679.1.S1_at	2.11912	0.0195439
MmugDNA.25657.1.S1_s_at	2.12039	0.0494495
MmugDNA.11090.1.S1_at	2.12048	0.0428948
MmugDNA.27604.1.S1_at	2.12062	0.0211165
MmugDNA.460.1.S1_at	2.12446	0.0119915
MmugDNA.4324.1.S1_at	2.12501	0.0483696
MmugDNA.12604.1.S1_at	2.12584	0.0144154
MmugDNA.33581.1.S1_at	2.12912	0.0465128
MmugDNA.32754.1.S1_at	2.12953	0.0325224
MmugDNA.8844.1.S1_at	2.13038	0.0280294
MmugDNA.6940.1.S1_at	2.13047	0.0190038
MmuSTS.4243.1.S1_s_at	2.13151	0.00527704
MmugDNA.38920.1.S1_at	2.1318	0.0193937
MmugDNA.15164.1.S1_s_at	2.13233	0.0471768
MmugDNA.18224.1.S1_at	2.13249	0.0172031
MmuSTS.937.1.S1_at	2.13336	0.0314879
MmugDNA.32010.1.S1_at	2.13379	0.0287225
MmugDNA.20009.1.S1_at	2.13413	0.022671
MmugDNA.7655.1.S1_at	2.13621	0.034948
MmugDNA.30536.1.S1_x_at	2.13785	0.0300963
MmugDNA.20355.1.S1_at	2.13991	0.00977312
MmugDNA.40704.1.S1_at	2.14019	0.0107653
MmugDNA.36838.1.S1_at	2.14214	0.0460417
MmuSTS.4073.1.S1_at	2.14219	0.0454874
MmugDNA.39527.1.S1_at	2.14229	0.0436331
MmugDNA.5824.1.S1_at	2.14392	0.0270193
MmugDNA.11892.1.S1_at	2.14497	0.0272472
MmugDNA.29030.1.S1_at	2.1458	0.0498992
MmugDNA.27274.1.S1_at	2.14662	0.045631
MmugDNA.16015.1.S1_at	2.15023	0.0347564
MmugDNA.23743.1.S1_at	2.15124	0.025511
MmugDNA.13520.1.S1_at	2.15208	0.00934558
Mmu.12921.1.S1_at	2.15246	0.0216368
MmugDNA.3040.1.S1_at	2.15272	0.0422638
MmugDNA.29863.1.S1_at	2.15333	0.024753
MmugDNA.13286.1.S1_at	2.15393	0.0144928
MmugDNA.19497.1.S1_at	2.15402	0.0210199
MmugDNA.35117.1.S1_at	2.15504	0.038407
MmugDNA.18190.1.S1_at	2.156	0.0478148
MmugDNA.22081.1.S1_at	2.15649	0.0224894
MmugDNA.11960.1.S1_at	2.15765	0.000901456
MmugDNA.29386.1.S1_at	2.15959	0.0467976
MmugDNA.16683.1.S1_at	2.16011	0.0167242
MmugDNA.20331.1.S1_at	2.16062	0.0101257
MmugDNA.37120.1.S1_s_at	2.16143	0.0475547
MmugDNA.7781.1.S1_at	2.16171	0.0431805
MmugDNA.32635.1.S1_at	2.16193	0.0155153
MmugDNA.34853.1.S1_at	2.16222	0.0291801
MmugDNA.2485.1.S1_at	2.16238	0.0192272
MmugDNA.6713.1.S1_at	2.16279	0.0195002
MmuSTS.3184.1.S1_at	2.16319	0.0216657
MmugDNA.4435.1.S1_at	2.16639	0.0374205
MmugDNA.5344.1.S1_at	2.17129	0.0221639
MmugDNA.36566.1.S1_at	2.17315	0.0410054
MmugDNA.36541.1.S1_at	2.17615	0.023943
MmugDNA.3839.1.S1_at	2.17648	0.0142609
MmugDNA.25081.1.S1_at	2.17744	0.0407874
MmuSTS.4623.1.S1_at	2.17852	0.00378051
MmugDNA.25126.1.S1_at	2.1788	0.0187058
MmugDNA.33113.1.S1_at	2.1788	0.00531059
MmugDNA.18616.1.S1_at	2.17908	0.0370074
MmugDNA.1394.1.S1_at	2.18019	0.0277154
MmugDNA.11150.1.S1_at	2.18112	0.0114746
MmugDNA.12790.1.S1_at	2.1816	0.0368661
MmuSTS.4205.1.S1_at	2.18226	0.00436795
MmugDNA.18939.1.S1_at	2.18311	0.0447665
MmuSTS.1436.1.S1_at	2.18699	0.0497279
NC-006146.CDS78.S1_at	2.19461	0.0250896
MmugDNA.14299.1.S1_at	2.19503	0.0220498
MmugDNA.26022.1.S1_at	2.19511	0.0285087
MmugDNA.18282.1.S1_at	2.19565	0.042367
MmugDNA.879.1.S1_at	2.19738	0.00130894
MmugDNA.36576.1.S1_at	2.19758	0.0476317
MmugDNA.16924.1.S1_at	2.19779	0.0140534
MmugDNA.13098.1.S1_at	2.19839	0.0412187
MmugDNA.31689.1.S1_at	2.19952	0.0148002
MmugDNA.25288.1.S1_at	2.20175	0.0389669
MmugDNA.6934.1.S1_at	2.20406	0.00273839
MmugDNA.36772.1.S1_at	2.20821	0.0331797
MmugDNA.21219.1.S1_at	2.20976	0.00639126
MmugDNA.6017.1.S1_at	2.20999	0.00563196
MmuSTS.1015.1.S1_s_at	2.21114	0.0183283
MmugDNA.20636.1.S1_at	2.21295	0.0177609
MmugDNA.19753.1.S1_at	2.21436	0.0178941
MmugDNA.144.1.S1_at	2.21506	0.0496117
MmugDNA.6067.1.S1_at	2.21532	0.0496011
MmugDNA.33572.1.S1_at	2.21561	0.0030745
MmugDNA.15101.1.S1_at	2.21913	0.0152221
MmugDNA.42613.1.S1_at	2.21979	0.021976
MmugDNA.26602.1.S1_at	2.22392	0.0445232
MmugDNA.33563.1.S1_s_at	2.22844	0.0230909
MmugDNA.8485.1.S1_at	2.22929	0.0402622
MmugDNA.29355.1.S1_at	2.23035	0.0391417
MmugDNA.33004.1.S1_at	2.23119	0.0399534
MmugDNA.24230.1.S1_s_at	2.23199	0.0435113
MmugDNA.40944.1.S1_at	2.2323	0.00805692
MmugDNA.23928.1.S1_x_at	2.23453	0.011324
MmugDNA.17987.1.S1_at	2.23538	0.047311
MmuSTS.4175.1.S1_at	2.23579	0.0452382
MmugDNA.17745.1.S1_at	2.23818	0.0431494
MmugDNA.42119.1.S1_at	2.24391	0.0465611
MmugDNA.16121.1.S1_at	2.24651	0.023435
MmugDNA.17545.1.S1_at	2.24862	0.0338132
MmugDNA.2182.1.S1_at	2.25162	0.0437993
NC-006150.CDS204.S1_at	2.25403	0.00800861
MmugDNA.29303.1.S1_at	2.25412	0.00203393
MmugDNA.4774.1.S1_at	2.25725	0.0371654
MmugDNA.25784.1.S1_at	2.25748	0.00882436
MmuSTS.181.1.S1_at	2.258	0.0210552
MmugDNA.12233.1.S1_at	2.2581	0.0100122
MmugDNA.22543.1.S1_at	2.26286	0.00523281
NC-003401.CDS60.S1_at	2.26723	0.0140669
MmugDNA.30032.1.S1_at	2.27247	0.0216871
MmugDNA.22544.1.S1_at	2.27265	0.00366074
MmugDNA.8209.1.S1_at	2.27343	0.0193739
MmugDNA.36405.1.S1_at	2.27399	0.0489722
MmuSTS.2401.1.S1_at	2.2747	0.031198
Mmu.2856.1.S1_at	2.27495	0.0375732
MmugDNA.26352.1.S1_at	2.27621	0.0391368
MmuSTS.4571.1.S1_s_at	2.27644	0.035206
MmugDNA.39884.1.S1_at	2.28087	0.0198021
MmugDNA.2551.1.S1_at	2.28411	0.0148535
MmugDNA.23580.1.S1_at	2.28494	0.0166374
MmugDNA.4354.1.S1_at	2.28497	0.0195442
MmugDNA.3860.1.S1_at	2.28534	0.0349166
MmugDNA.38469.1.S1_at	2.28579	0.00900358
MmugDNA.19320.1.S1_x_at	2.28728	0.00822253
MmuSTS.4690.1.S1_at	2.29008	0.0157166
MmugDNA.6495.1.S1_at	2.29249	0.0415029
Mmu.4120.1.S1_x_at	2.29463	0.0317105
MmugDNA.9272.1.S1_at	2.29612	0.0420008
MmugDNA.12481.1.S1_at	2.30049	0.0041569
MmugDNA.19728.1.S1_at	2.30155	0.0047344
MmugDNA.27781.1.S1_at	2.30185	0.00118561
MmugDNA.16164.1.S1_at	2.30597	0.00661766
MmuSTS.3662.1.S1_at	2.30944	0.0403801
MmugDNA.18758.1.S1_at	2.31132	0.0323062
MmugDNA.20650.1.S1_at	2.3168	0.0384854
MmugDNA.38255.1.S1_at	2.3198	0.0394996
MmugDNA.7085.1.S1_at	2.3204	0.0261143
MmunewRS.163.1.S1_at	2.32091	0.0475634
MmugDNA.25116.1.S1_at	2.32127	0.0480196
MmuSTS.3488.1.S1_at	2.32133	0.0369556
MmugDNA.7803.1.S1_at	2.32269	0.0443394
MmugDNA.30247.1.S1_at	2.32391	0.0326388
MmugDNA.3150.1.S1_s_at	2.32453	0.0136203
MmugDNA.18091.1.S1_at	2.32479	0.0198147
NC-001798.CDS26.S1_at	2.32735	0.0223696
MmugDNA.27325.1.S1_at	2.33186	0.030187
Mmu.6556.1.S1_at	2.33401	0.0465139
NC-006150.CDS219.S1_at	2.33422	0.0151641
MmugDNA.25433.1.S1_at	2.33446	0.0234947
MmugDNA.15668.1.S1_at	2.33529	0.0168472
MmugDNA.24300.1.S1_at	2.33588	0.0345772
MmugDNA.16485.1.S1_at	2.33663	0.0491123
MmugDNA.27418.1.S1_at	2.34199	0.0194908
MmugDNA.41880.1.S1_at	2.34445	0.0493305
MmugDNA.40316.1.S1_at	2.34523	0.0285666
MmugDNA.2736.1.S1_at	2.34653	0.0495481
MmugDNA.28536.1.S1_at	2.3477	0.0346153
Mmu.8731.1.S1_x_at	2.34799	0.0103163
MmugDNA.39245.1.S1_at	2.34811	0.00312111
MmugDNA.35687.1.S1_at	2.34828	0.0025466
MmugDNA.20591.1.S1_at	2.35094	0.0359849
MmuAffx.11.1.A1_at	2.35136	0.00282827
MmugDNA.20465.1.S1_at	2.35219	0.0129446
MmugDNA.35760.1.S1_at	2.35271	0.0205787
MmugDNA.43133.1.S1_at	2.35495	0.0100203
MmugDNA.39848.1.S1_at	2.35498	0.0185564
MmugDNA.19945.1.S1_at	2.35516	0.00942067
MmugDNA.22821.1.S1_at	2.35642	0.0248654
MmugDNA.3083.1.S1_at	2.36181	0.0342409
MmugDNA.11185.1.S1_at	2.36443	0.032117
MmugDNA.15208.1.S1_at	2.36512	0.0210101
MmugDNA.38440.1.S1_at	2.3667	0.00350475
MmuSTS.1776.1.S1_at	2.36849	0.0385671
MmugDNA.19423.1.S1_at	2.36936	0.00941877
MmuSTS.275.1.S1_at	2.36955	0.0377857
MmugDNA.9822.1.S1_at	2.36964	0.0490572
MmugDNA.42804.1.S1_at	2.37409	0.0147548
MmugDNA.13167.1.S1_at	2.37514	0.0409619
MmuSTS.4343.1.S1_at	2.38097	0.0193396
MmugDNA.30147.1.S1_at	2.38205	0.00718605
MmugDNA.35385.1.S1_at	2.38306	0.0130373
MmugDNA.40948.1.S1_at	2.38366	0.0100786
MmugDNA.24525.1.S1_at	2.38443	0.0115597
MmugDNA.38493.1.S1_at	2.38664	0.00919892
MmugDNA.21497.1.S1_at	2.38664	0.0380879
MmuSTS.4625.1.S1_at	2.38782	0.0394682
MmugDNA.24795.1.S1_at	2.38936	0.00270959
MmugDNA.14935.1.S1_at	2.38949	0.0057766
MmugDNA.12873.1.S1_at	2.38959	0.0214824
MmugDNA.3722.1.S1_at	2.39092	0.0042719
MmugDNA.25088.1.S1_at	2.39363	0.0133252
MmugDNA.32953.1.S1_at	2.39403	0.0332263
MmugDNA.41438.1.S1_at	2.39487	0.0171065
MmugDNA.28720.1.S1_at	2.39625	0.0414346
MmugDNA.36304.1.S1_at	2.40081	0.0126046
MmugDNA.27188.1.S1_at	2.40342	0.00779207
MmugDNA.7722.1.S1_at	2.40378	0.00796369
MmugDNA.22610.1.S1_at	2.40481	0.00100607
MmugDNA.32793.1.S1_at	2.40513	0.0221788
MmugDNA.24289.1.S1_at	2.40693	0.0321777
MmugDNA.15927.1.S1_at	2.40789	0.044283
MmugDNA.37653.1.S1_at	2.40958	0.0386649
MmugDNA.27816.1.S1_at	2.41065	0.0154841
MmugDNA.16025.1.S1_at	2.41226	0.0435618
MmugDNA.16287.1.S1_at	2.41864	0.0166319
MmuSTS.3372.1.S1_at	2.41893	0.0401672
MmugDNA.24943.1.S1_at	2.4191	0.0457358
MmugDNA.8738.1.S1_at	2.42148	0.00601401
NC-006150.CDS180.S1_at	2.42327	0.0446482
MmugDNA.19002.1.S1_at	2.42786	0.00808572
MmugDNA.43121.1.S1_at	2.42911	0.0373958
MmugDNA.6052.1.S1_at	2.43656	0.0469836
MmugDNA.15352.1.S1_at	2.43941	0.0421601
MmugDNA.38968.1.S1_at	2.43967	0.0432441
MmugDNA.37479.1.S1_at	2.44095	0.0442232
MmugDNA.34802.1.S1_at	2.44196	0.00295166
MmugDNA.22095.1.S1_at	2.44344	0.000843031
MmugDNA.40413.1.S1_at	2.44562	0.027377
MmugDNA.3847.1.S1_at	2.44758	0.0489435
MmugDNA.18096.1.S1_at	2.45023	0.0414264
MmugDNA.6894.1.S1_at	2.45308	0.0107907
MmugDNA.7410.1.S1_at	2.45394	0.00335892
MmugDNA.25882.1.S1_at	2.45467	0.0138002
MmugDNA.22625.1.S1_at	2.45475	0.0285147
MmugDNA.34996.1.S1_at	2.45866	0.0334341
Mmu.7390.1.S1_at	2.45868	0.041355
MmuSTS.139.1.S1_at	2.45901	0.0254004
MmugDNA.17330.1.S1_at	2.46022	0.0441081
MmugDNA.15841.1.S1_at	2.4615	0.0461892
Mmu.8277.1.S1_at	2.46625	0.0162665
MmugDNA.28284.1.S1_at	2.46936	0.0377991
MmugDNA.34631.1.S1_at	2.46957	0.00862321
MmuSTS.4197.1.S1_at	2.46976	0.00303453
MmugDNA.11935.1.S1_x_at	2.47051	0.047021
MmugDNA.7185.1.S1_at	2.47317	0.0309584
MmuMitochon.13.1.S1_at	2.47368	0.0183611
MmugDNA.20026.1.S1_at	2.47469	0.0288075
MmugDNA.26615.1.S1_at	2.47774	0.0119304
MmugDNA.14164.1.S1_at	2.48254	0.0332403
MmugDNA.34936.1.S1_at	2.48565	0.0363457
Mmu.16330.1.S1_at	2.48587	0.0175093
MmugDNA.4613.1.S1_at	2.48895	0.0289303
MmugDNA.11191.1.S1_at	2.4904	0.0138516
MmugDNA.12413.1.S1_at	2.49081	0.0466972
MmugDNA.29214.1.S1_at	2.49121	0.0276722
MmugDNA.29322.1.S1_at	2.4945	0.0251306
MmugDNA.23928.1.S1_at	2.49777	0.0128348
MmugDNA.28942.1.S1_at	2.50127	0.0285395
MmuSTS.1922.1.S1_at	2.50129	0.0446395
MmugDNA.42187.1.S1_at	2.50145	0.0421589
MmugDNA.37509.1.S1_at	2.50378	0.0196052
MmugDNA.36959.1.S1_at	2.50491	0.0207798
MmugDNA.42461.1.S1_at	2.50545	0.0158179
MmugDNA.2757.1.S1_at	2.50661	0.00451043
MmuSTS.246.1.S1_at	2.50665	0.0376657
MmugDNA.35718.1.S1_at	2.50796	0.0437212
MmugDNA.2586.1.S1_at	2.50814	0.0463808
MmugDNA.18641.1.S1_at	2.51021	0.0115262
MmugDNA.37536.1.S1_at	2.51203	0.0314566
MmunewRS.105.1.S1_at	2.51211	0.00792552
MmugDNA.17378.1.S1_at	2.51475	0.00178891
MmugDNA.28244.1.S1_at	2.51717	0.0284546
MmugDNA.35739.1.S1_x_at	2.51743	0.0327962
MmugDNA.38134.1.S1_at	2.52076	0.0174525
MmugDNA.21225.1.S1_at	2.52213	0.0488306
MmugDNA.19728.1.S1_x_at	2.52653	0.0376306
MmugDNA.20166.1.S1_at	2.52851	0.0325193
MmunewRS.107.1.S1_at	2.53522	0.00468442
MmugDNA.10450.1.S1_at	2.5358	0.0473078
MmugDNA.31740.1.S1_s_at	2.54325	0.0427612
MmugDNA.39100.1.S1_s_at	2.54401	0.0369999
MmugDNA.39153.1.S1_at	2.54625	0.0497895
MmugDNA.5223.1.S1_at	2.54652	0.023761
MmugDNA.2573.1.S1_at	2.54753	0.0326279
MmugDNA.24141.1.S1_at	2.54789	0.0278542
MmunewRS.276.1.S1_at	2.55445	0.00487388
MmugDNA.35461.1.S1_at	2.56067	0.0022682
MmugDNA.37426.1.S1_at	2.56364	0.035476
MmugDNA.24679.1.S1_at	2.56593	0.00552964
MmugDNA.40647.1.S1_at	2.56888	0.00335959
MmugDNA.27358.1.S1_at	2.57062	0.0240896
MmugDNA.5971.1.S1_at	2.57162	0.0118408
MmunewRS.588.1.S1_at	2.57223	0.0257806
MmugDNA.35699.1.S1_at	2.57516	0.0214257
MmugDNA.42496.1.S1_at	2.57881	0.0278009
MmugDNA.10658.1.S1_at	2.58362	0.00849687
MmugDNA.34492.1.S1_at	2.58685	0.032273
MmugDNA.29356.1.S1_at	2.58859	0.000817964
MmuSTS.1942.1.S1_at	2.59006	0.0495123
MmugDNA.21474.1.S1_at	2.59141	0.022622
MmugDNA.41051.1.S1_at	2.59413	0.0417857
MmugDNA.15842.1.S1_at	2.59644	0.0158008
MmugDNA.2059.1.S1_at	2.59857	0.015568
MmugDNA.16133.1.S1_at	2.59902	0.00569592
Mmu.8971.1.S1_at	2.60301	0.0479627
MmugDNA.30769.1.S1_at	2.6032	0.0301016
MmugDNA.61.1.S1_at	2.60486	0.00285244
MmugDNA.19583.1.S1_at	2.60691	0.00286005
MmugDNA.34341.1.S1_at	2.60994	0.0454848
MmugDNA.30953.1.S1_at	2.61072	0.0174746
MmugDNA.32775.1.S1_at	2.61342	0.0142926
MmugDNA.40599.1.S1_at	2.61984	0.0480912
MmuSTS.3112.1.S1_at	2.62167	0.0383464
MmuSTS.3490.1.S1_at	2.62328	0.0161861
MmugDNA.4111.1.S1_at	2.62435	0.0189492
MmugDNA.102.1.S1_at	2.6245	0.0283638
MmugDNA.13571.1.S1_at	2.62463	0.00321331
MmugDNA.15586.1.S1_at	2.62694	0.0180201
Mmu.15499.1.S1_s_at	2.62953	0.0367305
MmugDNA.25577.1.S1_at	2.63362	0.0378238
MmugDNA.20416.1.S1_s_at	2.63389	0.0378715
MmugDNA.9502.1.S1_at	2.63635	0.0442484
MmugDNA.2282.1.S1_at	2.6372	0.0103891
MmugDNA.6543.1.S1_at	2.64413	0.0100234
MmugDNA.23446.1.S1_at	2.64525	0.00830539
MmuSTS.4550.1.S1_at	2.65039	0.0148074
MmugDNA.39960.1.S1_at	2.65321	0.0124139
MmugDNA.17295.1.S1_at	2.65546	0.0466856
MmugDNA.25966.1.S1_at	2.65577	0.0133565
MmuSTS.4027.1.S1_at	2.6603	0.0275205
MmugDNA.38349.1.S1_at	2.66312	0.0116789
MmugDNA.33204.1.S1_at	2.66562	0.0138457
MmugDNA.9293.1.S1_at	2.66669	0.0441988
MmugDNA.21618.1.S1_at	2.67986	0.000960688
MmugDNA.24905.1.S1_s_at	2.68093	0.0311809
MmugDNA.9425.1.S1_at	2.68363	0.0484897
MmugDNA.33013.1.S1_at	2.68528	0.0496923
MmugDNA.12689.1.S1_at	2.69005	0.0276062
MmugDNA.27180.1.S1_at	2.69336	0.0341399
MmugDNA.41355.1.S1_at	2.69426	0.0366814
MmugDNA.27243.1.S1_at	2.69808	0.0277869
MmugDNA.9211.1.S1_at	2.70199	0.0239557
MmugDNA.4402.1.S1_s_at	2.70268	0.0463304
MmugDNA.8778.1.S1_at	2.70281	0.0290048
MmuSTS.466.1.S1_at	2.70646	0.028862
MmugDNA.18350.1.S1_at	2.70758	0.00636052
MmugDNA.23964.1.S1_at	2.71045	0.0418301
MmugDNA.37451.1.S1_at	2.71481	0.0432783
MmuSTS.4627.1.S1_at	2.71834	0.00341665
MmugDNA.25871.1.S1_at	2.71835	0.0407509
MmugDNA.22933.1.S1_at	2.72368	0.015517
MmugDNA.8310.1.S1_at	2.72554	0.0436514
MmugDNA.4715.1.S1_at	2.72581	0.0404484
MmugDNA.41201.1.S1_at	2.72634	0.0384161
MmugDNA.40400.1.S1_at	2.72811	0.0148895
MmugDNA.14731.1.S1_at	2.72919	0.0134657
MmugDNA.35326.1.S1_at	2.72921	0.0268967
MmugDNA.27784.1.S1_at	2.73071	0.0111857
MmugDNA.17925.1.S1_at	2.73102	0.00301746
MmugDNA.1860.1.S1_at	2.7315	0.0212234
MmugDNA.2193.1.S1_at	2.73229	0.017962
MmugDNA.15146.1.S1_at	2.73428	0.0380971
MmugDNA.6378.1.S1_at	2.73444	0.00980903
MmugDNA.5611.1.S1_at	2.73746	0.0324445
MmugDNA.37200.1.S1_at	2.73822	0.0221727
MmuSTS.1178.1.S1_at	2.73837	0.0426196
MmugDNA.6902.1.S1_at	2.73875	0.0183134
MmugDNA.42283.1.S1_at	2.74173	0.0226679
MmugDNA.32994.1.S1_at	2.74443	0.0451178
MmugDNA.26851.1.S1_at	2.74465	0.0415081
MmugDNA.6260.1.S1_at	2.74558	0.0484117
MmugDNA.1952.1.S1_at	2.74658	0.0141765
MmugDNA.41000.1.S1_at	2.74889	0.0306519
MmugDNA.15707.1.S1_at	2.75142	0.0410305
MmugDNA.20579.1.S1_at	2.75335	0.0421273
MmugDNA.944.1.S1_at	2.75684	0.0364645
MmuSTS.2941.1.S1_at	2.75685	0.012988
MmugDNA.32959.1.S1_at	2.75732	0.0155943
MmuSTS.960.1.S1_at	2.76054	0.0363458
MmugDNA.14561.1.S1_at	2.76771	0.0282327
MmugDNA.17435.1.S1_at	2.76858	0.0258762
MmugDNA.20126.1.S1_at	2.769	0.0382103
MmugDNA.25504.1.S1_at	2.76916	0.0408016
MmugDNA.26184.1.S1_at	2.76939	0.0458941
MmugDNA.4153.1.S1_at	2.7702	0.0147543
MmuSTS.1649.1.S1_at	2.77705	0.0482457
MmugDNA.12146.1.S1_at	2.77711	0.00583014
MmugDNA.38689.1.S1_at	2.77799	0.00279977
MmugDNA.1335.1.S1_at	2.77827	0.013776
MmugDNA.7325.1.S1_at	2.78067	0.00752502
MmugDNA.37253.1.S1_at	2.78255	0.0444224
MmugDNA.16886.1.S1_at	2.78764	0.0411524
MmugDNA.20939.1.S1_at	2.78828	0.0054664
MmuSTS.1303.1.S1_at	2.79456	0.0139753
MmugDNA.32507.1.S1_at	2.80258	0.0479833
MmugDNA.26927.1.S1_at	2.80336	0.0486693
Mmu.12959.1.S1_at	2.80356	0.0319812
MmugDNA.8867.1.S1_at	2.80396	0.0363996
MmugDNA.39059.1.S1_at	2.8045	0.00118534
MmugDNA.30124.1.S1_at	2.81058	0.0271337
MmugDNA.13201.1.S1_at	2.8129	0.0185342
MmuSTS.4125.1.S1_at	2.81855	0.0197997
MmugDNA.18578.1.S1_at	2.82216	0.0484917
MmugDNA.24166.1.S1_at	2.82228	0.0162927
MmugDNA.37697.1.S1_at	2.82473	0.0235201
MmugDNA.15321.1.S1_at	2.83631	0.0488724
MmuSTS.3529.1.S1_at	2.83779	0.0234487
MmuSTS.3952.1.S1_at	2.8432	0.0447953
MmugDNA.19484.1.S1_at	2.85053	0.0198916
MmugDNA.37696.1.S1_s_at	2.85116	0.0171572
MmugDNA.8939.1.S1_at	2.85755	0.042751
MmugDNA.30579.1.S1_at	2.85796	0.04008
MmuSTS.3442.1.S1_at	2.85986	0.035441
MmugDNA.19348.1.S1_at	2.86074	0.0263286
MmugDNA.42505.1.S1_at	2.86164	0.037839
MmugDNA.33427.1.S1_at	2.86456	0.00662654
MmugDNA.15128.1.S1_at	2.86701	0.0457709
MmugDNA.583.1.S1_at	2.87091	0.00912488
MmugDNA.3242.1.S1_at	2.87155	0.00393106
MmugDNA.42354.1.S1_at	2.8742	0.0386259
MmugDNA.22456.1.S1_at	2.87448	0.0445793
MmugDNA.13933.1.S1_at	2.87488	0.0452897
MmuSTS.4176.1.S1_at	2.87552	0.0179143
MmugDNA.39502.1.S1_at	2.87554	0.00903873
MmugDNA.13828.1.S1_at	2.87848	0.0230146
MmugDNA.19327.1.S1_at	2.87935	0.035042
MmugDNA.11511.1.S1_s_at	2.88012	0.0192305
MmugDNA.37845.1.S1_at	2.88607	0.0457545
MmugDNA.30058.1.S1_at	2.88929	0.049113
MmugDNA.34332.1.S1_at	2.893	0.0174394
MmunewRS.400.1.S1_at	2.89442	0.010419
MmuSTS.2198.1.S1_at	2.8978	0.0436975
MmugDNA.32229.1.S1_at	2.89841	0.0447772
MmugDNA.35335.1.S1_at	2.90197	0.0433868
MmugDNA.4011.1.S1_at	2.90387	0.0320407
MmugDNA.406.1.S1_s_at	2.90614	0.0493723
MmuSTS.2832.1.S1_at	2.90657	0.0321449
MmugDNA.6844.1.S1_at	2.90777	0.00291448
MmugDNA.32129.1.S1_at	2.92092	0.0196277
MmugDNA.9704.1.S1_at	2.92737	0.00705294
MmuSTS.4836.1.S1_at	2.9318	0.0352295
MmugDNA.34380.1.S1_at	2.93229	0.0465951
MmugDNA.10559.1.S1_at	2.93546	0.0462236
MmugDNA.5262.1.S1_at	2.93914	0.0143374
MmugDNA.39137.1.S1_at	2.95049	0.0220659
MmugDNA.27641.1.S1_at	2.95256	0.0171549
MmugDNA.39519.1.S1_at	2.95265	0.0305187
Mmu.2484.1.S1_at	2.95602	0.0270212
MmugDNA.12941.1.S1_at	2.95908	0.0185626
MmugDNA.11855.1.S1_at	2.96014	0.0180307
MmugDNA.6389.1.S1_at	2.96134	0.00297395
MmugDNA.20162.1.S1_at	2.96483	0.0409414
MmugDNA.12049.1.S1_at	2.96926	0.0173638
MmugDNA.26820.1.S1_at	2.97014	0.0271977
MmugDNA.34273.1.S1_at	2.97233	0.00742509
MmugDNA.6793.1.S1_at	2.97299	0.0496549
MmugDNA.9195.1.S1_at	2.9749	0.00161395
MmugDNA.34589.1.S1_at	2.97555	0.0218677
MmugDNA.32427.1.S1_at	2.97697	0.0299321
Mmu.2499.1.S1_at	2.98131	0.0211198
MmugDNA.10404.1.S1_at	2.98146	0.0456598
MmugDNA.5120.1.S1_at	2.98296	0.00629396
MmugDNA.13553.1.S1_at	2.98386	0.0126228
MmugDNA.15510.1.S1_s_at	2.98648	0.0318851
MmugDNA.40342.1.S1_at	2.98832	0.0115039
MmugDNA.34057.1.S1_at	2.99082	0.0479792
MmugDNA.19665.1.S1_at	2.99529	0.00398895
MmugDNA.5428.1.S1_at	3.00409	0.00108691
MmugDNA.27242.1.S1_at	3.01138	0.0196596
MmugDNA.43227.1.S1_at	3.02933	0.00502167
MmugDNA.12361.1.S1_at	3.03315	0.0467177
MmugDNA.24878.1.S1_at	3.04015	0.00762377
MmugDNA.16488.1.S1_s_at	3.04224	0.036647
MmuSTS.2258.1.S1_x_at	3.04268	0.0304318
Mmu.14856.1.A1_at	3.04721	0.0470331
MmugDNA.20778.1.S1_at	3.04807	0.0118623
MmugDNA.37965.1.S1_at	3.04834	0.0472748
MmugDNA.11844.1.S1_at	3.0486	0.0467324
MmugDNA.21580.1.S1_at	3.05246	0.0382816
MmugDNA.31354.1.S1_at	3.05249	0.00183739
MmugDNA.38368.1.S1_at	3.0548	0.0289379
MmugDNA.13930.1.S1_at	3.05792	0.0422793
MmugDNA.21867.1.S1_at	3.06056	0.0189092
MmugDNA.40386.1.S1_at	3.0615	0.0285122
MmugDNA.8374.1.S1_at	3.07179	0.00617097
MmugDNA.10567.1.S1_at	3.0744	0.00394455
MmunewRS.417.1.S1_at	3.08069	0.0117115
MmugDNA.36078.1.S1_at	3.08294	0.0318735
MmugDNA.22376.1.S1_at	3.09034	0.0159823
MmugDNA.28718.1.S1_at	3.09155	9.64938e-06
MmugDNA.31301.1.S1_at	3.09381	0.0335769
MmugDNA.9644.1.S1_at	3.09483	0.0123614
MmugDNA.34614.1.S1_at	3.09522	0.0306908
MmugDNA.5997.1.S1_at	3.09567	0.00238473
MmugDNA.37276.1.S1_at	3.09609	0.0189394
MmugDNA.39771.1.S1_at	3.09801	0.0263717
MmugDNA.8673.1.S1_at	3.10096	0.0326684
MmuSTS.1384.1.S1_at	3.10445	0.0249934
MmugDNA.24701.1.S1_at	3.10627	0.0317116
MmugDNA.39120.1.S1_s_at	3.11091	0.0398941
MmugDNA.30422.1.S1_at	3.11119	0.0093075
MmugDNA.16885.1.S1_at	3.11497	0.0205994
MmugDNA.37229.1.S1_at	3.11763	0.025176
MmugDNA.7327.1.S1_at	3.11789	0.0170312
MmugDNA.29751.1.S1_at	3.12427	0.00194822
MmugDNA.38698.1.S1_at	3.1309	0.0421955
MmugDNA.9511.1.S1_at	3.13995	0.0312947
MmugDNA.32273.1.S1_at	3.14314	0.0328806
MmugDNA.26794.1.S1_s_at	3.14588	0.0393202
MmugDNA.34736.1.S1_at	3.15141	0.0206118
MmugDNA.13403.1.S1_at	3.1519	0.0374586
MmugDNA.9057.1.S1_at	3.15334	0.0472529
MmuSTS.2400.1.S1_at	3.15445	0.0076808
MmunewRS.1016.1.S1_at	3.15484	0.0342986
MmunewRS.383.1.S1_at	3.15783	0.0205728
MmugDNA.43580.1.S1_at	3.16028	0.0454998
MmugDNA.19256.1.S1_s_at	3.17964	0.0270297
MmunewRS.314.1.S1_s_at	3.18852	0.0333098
MmugDNA.2540.1.S1_at	3.18937	0.0303522
MmuSTS.394.1.S1_s_at	3.19001	0.0323868
MmugDNA.22124.1.S1_at	3.19517	0.0485823
MmugDNA.19625.1.S1_at	3.1983	0.0167105
MmugDNA.1581.1.S1_at	3.2054	0.0154225
MmugDNA.43094.1.S1_at	3.21027	0.0364939
MmugDNA.1128.1.S1_at	3.21072	0.0486435
MmugDNA.32094.1.S1_at	3.21182	0.0368557
MmugDNA.26966.1.S1_at	3.21376	0.00315298
MmugDNA.40310.1.S1_at	3.21431	0.0253234
MmugDNA.10327.1.S1_at	3.21623	0.0253912
MmugDNA.19418.1.S1_at	3.22569	0.0131225
Mmu.15843.1.S1_at	3.22947	0.0200152
MmugDNA.37940.1.S1_at	3.23303	0.00821711
MmugDNA.20870.1.S1_at	3.2562	0.0260198
MmuSTS.3852.1.S1_at	3.25711	0.0260204
MmugDNA.20463.1.S1_at	3.26245	0.00289448
MmugDNA.28631.1.S1_at	3.2673	0.0314108
MmugDNA.22079.1.S1_at	3.26735	0.0460341
MmuSTS.3305.1.S1_at	3.2706	0.0381363
MmugDNA.33563.1.S1_at	3.27439	0.0370777
MmugDNA.14113.1.S1_at	3.27864	0.0271484
MmugDNA.39022.1.S1_at	3.27935	0.0298057
MmuSTS.3373.1.S1_s_at	3.28862	0.0484924
MmugDNA.27786.1.S1_at	3.29158	0.0465017
MmugDNA.37986.1.S1_at	3.29224	0.0044987
MmugDNA.27254.1.S1_s_at	3.29876	0.0477064
MmugDNA.18486.1.S1_s_at	3.30069	0.0165414
MmugDNA.10114.1.S1_at	3.30779	0.0369497
MmugDNA.20262.1.S1_at	3.31153	0.0303732
Mmu.1900.1.S1_s_at	3.31495	0.0245699
MmugDNA.30526.1.S1_at	3.3169	0.0277986
MmugDNA.42600.1.S1_at	3.31791	0.00228645
MmugDNA.11860.1.S1_at	3.32162	0.0204207
MmugDNA.17591.1.S1_at	3.32325	0.036737
MmugDNA.29588.1.S1_at	3.32497	0.0384196
Mmu.7460.4.S1_a_at	3.33702	0.00165036
MmugDNA.27853.1.S1_at	3.33989	0.00827283
MmugDNA.33353.1.S1_at	3.34074	0.0204224
MmuSTS.996.1.S1_at	3.35786	0.0145783
MmugDNA.3343.1.S1_at	3.36657	0.0453886
MmugDNA.40245.1.S1_at	3.37276	0.025653
MmugDNA.12158.1.S1_at	3.37732	0.0497416
MmuSTS.2250.1.S1_at	3.37796	0.0382049
AFFX-TrpnX-5_at	3.38057	0.0349501
MmuSTS.718.1.S1_at	3.38712	0.0468228
MmugDNA.10262.1.S1_s_at	3.38916	0.0237725
MmugDNA.14191.1.S1_at	3.39089	0.0213694
MmugDNA.4915.1.S1_at	3.3959	0.0328907
MmugDNA.9750.1.S1_s_at	3.39971	0.0471436
MmugDNA.19058.1.S1_at	3.40531	0.0224488
MmugDNA.4410.1.S1_at	3.40863	0.0354422
MmugDNA.15021.1.S1_s_at	3.40953	0.0491255
MmugDNA.14634.1.S1_at	3.40998	0.00138108
MmuSTS.3665.1.S1_at	3.41295	0.0347487
MmugDNA.31348.1.S1_at	3.41553	0.0487738
MmugDNA.34383.1.S1_at	3.41643	0.0213501
MmugDNA.30191.1.S1_at	3.4188	0.0312519
MmugDNA.29665.1.S1_at	3.42953	0.0193308
MmugDNA.35915.1.S1_at	3.4309	0.0130053
MmugDNA.21667.1.S1_s_at	3.43984	0.0298924
MmugDNA.17071.1.S1_at	3.44842	0.0331803
MmugDNA.12136.1.S1_at	3.45759	0.0386693
MmugDNA.4584.1.S1_at	3.45916	0.011297
MmugDNA.29784.1.S1_at	3.46336	0.0361811
MmugDNA.27785.1.S1_at	3.46744	0.0465369
MmugDNA.4793.1.S1_at	3.47776	0.0333106
MmugDNA.14883.1.S1_s_at	3.47838	0.0200871
MmugDNA.37137.1.S1_at	3.48149	0.043368
MmugDNA.3157.1.S1_at	3.48434	0.0194241
MmugDNA.5739.1.S1_at	3.48718	0.0237393
MmugDNA.8642.1.S1_at	3.49565	0.0470625
MmugDNA.35817.1.S1_at	3.49959	0.000842921
MmugDNA.3942.1.S1_at	3.5047	0.0109099
MmugDNA.797.1.S1_at	3.51171	0.0440776
MmugDNA.37109.1.S1_at	3.51819	0.0233216
MmugDNA.33179.1.S1_s_at	3.53466	0.00229025
MmuSTS.2487.1.S1_at	3.55335	0.0402913
MmugDNA.7457.1.S1_at	3.55459	0.0285319
MmugDNA.11287.1.S1_s_at	3.5566	0.0271382
MmugDNA.21389.1.S1_at	3.5577	0.0058208
MmugDNA.32624.1.S1_at	3.56135	0.0447301
MmuSTS.3375.1.S1_at	3.56332	0.0456779
MmugDNA.7449.1.S1_at	3.56675	0.0370235
MmugDNA.22097.1.S1_at	3.56843	0.0326943
Mmu.128.1.S1_at	3.58677	0.0229282
MmugDNA.27037.1.S1_at	3.5891	0.0449137
MmugDNA.18015.1.S1_at	3.59236	0.00666535
MmugDNA.19708.1.S1_s_at	3.5934	0.00555641
MmugDNA.27148.1.S1_at	3.60715	0.0372681
MmugDNA.27312.1.S1_at	3.62421	0.0499605
MmugDNA.616.1.S1_at	3.6252	0.00894477
MmugDNA.40490.1.S1_at	3.63082	0.0333557
MmugDNA.20394.1.S1_at	3.63497	0.0415929
MmugDNA.38436.1.S1_at	3.64466	0.0199455
MmugDNA.42501.1.S1_at	3.64667	0.0439381
MmugDNA.8013.1.S1_at	3.666	0.00393074
MmugDNA.12888.1.S1_at	3.67088	0.0350936
MmugDNA.10115.1.S1_at	3.67138	0.0100972
MmugDNA.20784.1.S1_at	3.68545	0.00939034
MmugDNA.33791.1.S1_at	3.68846	0.03829
MmugDNA.11966.1.S1_at	3.70025	0.0383453
MmugDNA.8317.1.S1_s_at	3.70445	0.00196822
MmugDNA.17401.1.S1_at	3.70634	0.0405546
MmuSTS.3251.1.S1_at	3.71515	0.0307805
MmugDNA.28592.1.S1_at	3.717	0.0413016
MmuSTS.3435.1.S1_at	3.71942	0.0411374
MmugDNA.2611.1.S1_at	3.72066	0.00806845
MmugDNA.36135.1.S1_at	3.72168	0.00167473
MmugDNA.25552.1.S1_s_at	3.7255	0.0136857
MmugDNA.7409.1.S1_at	3.72747	0.0101915
MmugDNA.35168.1.S1_at	3.72907	0.0302849
MmugDNA.29288.1.S1_at	3.72985	0.0217625
MmugDNA.732.1.S1_at	3.73237	0.0325629
MmugDNA.7526.1.S1_at	3.73298	0.0376793
MmuSTS.1722.1.S1_at	3.7507	0.0359626
MmugDNA.41641.1.S1_at	3.76335	0.0107039
MmugDNA.34748.1.S1_at	3.77764	0.0393819
MmugDNA.322.1.S1_at	3.77952	0.0287503
MmugDNA.4280.1.S1_at	3.79148	0.00586747
MmugDNA.34832.1.S1_at	3.79428	0.035444
MmugDNA.42162.1.S1_at	3.80455	0.0171357
MmuSTS.3025.1.S1_at	3.80611	0.0412774
MmuSTS.4042.1.S1_at	3.80631	0.00428217
MmugDNA.6617.1.S1_at	3.81499	0.0417682
MmugDNA.10198.1.S1_at	3.83783	0.035853
MmugDNA.28799.1.S1_at	3.84579	0.0398573
MmugDNA.37729.1.S1_at	3.8659	0.034704
MmugDNA.22628.1.S1_at	3.8663	0.0282728
MmugDNA.18778.1.S1_at	3.86942	0.00940901
MmugDNA.16599.1.S1_at	3.87159	0.00704713
MmugDNA.22317.1.S1_at	3.89009	0.0160645
MmugDNA.19231.1.S1_at	3.89486	0.0395156
Mmu.3186.4.S1_at	3.90499	0.0222486
MmugDNA.4537.1.S1_at	3.9089	0.017488
MmugDNA.43129.1.S1_at	3.91444	0.0296827
MmugDNA.24422.1.S1_at	3.91626	0.0444925
MmuSTS.2006.1.S1_at	3.91804	0.0239357
MmugDNA.31775.1.S1_at	3.91895	0.0313293
MmunewRS.436.1.S1_s_at	3.9249	0.0163022
MmugDNA.1178.1.S1_at	3.92782	0.0154171
MmuSTS.3453.1.S1_at	3.93205	0.0304992
NC-001798.CDS1.S1_s_at	3.94198	0.000761978
MmugDNA.20408.1.S1_at	3.95895	0.0387094
MmugDNA.13784.1.S1_at	3.96721	0.010437
MmugDNA.5359.1.S1_at	3.96866	0.0479103
MmugDNA.26474.1.S1_at	3.98881	0.0495848
MmuSTS.1152.1.S1_at	3.99983	0.0308994
MmugDNA.21592.1.S1_at	4.01156	0.0107859
MmuSTS.3600.1.S1_at	4.05617	0.03671
MmuSTS.4228.1.S1_at	4.05683	0.0248248
MmugDNA.26533.1.S1_at	4.06138	0.0102036
MmugDNA.35259.1.S1_at	4.0812	0.0279236
MmuSTS.4453.1.S1_at	4.09024	0.0340584
MmugDNA.3405.1.S1_at	4.09689	0.0281564
MmugDNA.19115.1.S1_at	4.11034	0.0489155
Mmu.6139.1.S1_s_at	4.12481	0.0352872
MmugDNA.26294.1.S1_at	4.12491	0.0459263
MmugDNA.41286.1.S1_at	4.12531	0.0116263
MmugDNA.22536.1.S1_at	4.12779	0.042501
MmugDNA.17067.1.S1_at	4.13461	0.00207182
Mmu.12439.1.S1_s_at	4.14006	0.0126858
MmugDNA.9447.1.S1_at	4.14955	0.0466225
MmugDNA.18596.1.S1_at	4.15344	0.00338983
MmugDNA.5295.1.S1_s_at	4.16087	0.0494606
MmugDNA.16043.1.S1_at	4.17619	0.0265445
MmuSTS.2831.1.S1_at	4.18848	0.0440647
MmugDNA.27603.1.S1_at	4.21662	0.0130339
MmugDNA.15922.1.S1_at	4.21688	0.0299347
MmugDNA.22297.1.S1_at	4.23043	0.0430955
MmugDNA.21844.1.S1_at	4.23655	0.0199795
MmugDNA.14585.1.S1_s_at	4.24302	0.0431038
MmuSTS.3489.1.S1_at	4.26639	0.0116875
MmugDNA.19689.1.S1_s_at	4.27351	0.0105423
MmugDNA.1782.1.S1_at	4.27625	0.0231518
MmugDNA.30378.1.S1_at	4.29732	0.0368887
MmuSTS.4024.1.S1_at	4.30307	0.0431609
MmugDNA.29044.1.S1_at	4.32553	0.0241913
MmugDNA.5216.1.S1_at	4.32589	0.0280139
MmuSTS.3387.1.S1_at	4.34158	0.008071
MmugDNA.8438.1.S1_at	4.35035	0.013082
MmuSTS.3420.1.S1_at	4.35372	0.0354298
MmugDNA.19365.1.S1_at	4.36136	0.0173392
MmugDNA.38622.1.S1_at	4.36843	0.031955
MmuSTS.3099.1.S1_at	4.37306	0.00912394
MmugDNA.9999.1.S1_at	4.39846	0.0445771
MmugDNA.2066.1.S1_s_at	4.41388	0.0142038
MmugDNA.2862.1.S1_at	4.42606	0.0342469
MmugDNA.6561.1.S1_at	4.43725	0.0267054
MmugDNA.9314.1.S1_at	4.43777	0.0444587
MmugDNA.37154.1.S1_at	4.44027	0.0454039
MmugDNA.21292.1.S1_at	4.45624	0.0409968
MmugDNA.5639.1.S1_s_at	4.45754	0.0356927
MmugDNA.37922.1.S1_at	4.48282	0.0285071
MmugDNA.2066.1.S1_at	4.49131	0.00958863
MmugDNA.36201.1.S1_at	4.49426	0.0327326
MmugDNA.6430.1.S1_at	4.52308	0.0482109
MmugDNA.35589.1.S1_at	4.52653	0.0281155
MmugDNA.32699.1.S1_at	4.53784	0.0303547
MmugDNA.19740.1.S1_at	4.5472	0.0320251
MmugDNA.13.1.S1_at	4.55179	0.0172238
MmugDNA.20372.1.S1_s_at	4.55392	0.0304513
MmuSTS.858.1.S1_at	4.56189	0.00900092
MmugDNA.3529.1.S1_at	4.5822	0.0312766
MmugDNA.5064.1.S1_at	4.59085	0.0411313
MmugDNA.37453.1.S1_at	4.60318	0.0191811
MmuSTS.1564.1.S1_at	4.60804	0.00881269
MmugDNA.20106.1.S1_at	4.60992	0.0366197
MmugDNA.9174.1.S1_at	4.66051	0.0247179
MmugDNA.23638.1.S1_at	4.69552	0.0256222
MmugDNA.40156.1.S1_at	4.70738	0.00399032
MmugDNA.12276.1.S1_at	4.74145	0.00173464
MmuSTS.1042.1.S1_at	4.76586	0.0269358
MmugDNA.83.1.S1_at	4.86918	0.0454481
MmugDNA.17553.1.S1_at	4.87919	0.0337524
MmugDNA.10834.1.S1_at	4.90751	0.033615
MmugDNA.11749.1.S1_at	4.91515	0.0058018
MmugDNA.9677.1.S1_at	4.9674	0.0199686
MmugDNA.23663.1.S1_at	4.97153	0.0401617
MmugDNA.8966.1.S1_s_at	4.99736	0.0411721
MmugDNA.29443.1.S1_at	5.00041	0.0422756
MmugDNA.37920.1.S1_at	5.01118	0.00682421
MmugDNA.20535.1.S1_at	5.03022	0.0331275
MmugDNA.1533.1.S1_at	5.03542	0.0100416
Mmu.16547.1.S1_at	5.07574	0.00351432
MmugDNA.34543.1.S1_at	5.09058	0.0125092
MmugDNA.30859.1.S1_at	5.12676	0.0487929
MmugDNA.12085.1.S1_at	5.13225	0.00628398
MmuSTS.4091.1.S1_at	5.14514	0.00396703
MmugDNA.35938.1.S1_at	5.14658	0.0117581
MmugDNA.35145.1.S1_at	5.14852	0.0136641
MmugDNA.28260.1.S1_at	5.16517	0.0470118
MmugDNA.13382.1.S1_at	5.16519	0.0156548
MmugDNA.28205.1.S1_at	5.16862	0.00721444
MmugDNA.11443.1.S1_at	5.21846	0.0277723
MmuSTS.690.1.S1_at	5.23165	0.029915
MmugDNA.26487.1.S1_at	5.3431	0.0374867
Mmu.6678.1.S1_at	5.34633	0.0299448
MmugDNA.11157.1.S1_s_at	5.36503	0.0013647
MmugDNA.25259.1.S1_s_at	5.43276	0.0198924
MmugDNA.10110.1.S1_at	5.46241	0.0408981
MmugDNA.20851.1.S1_at	5.46998	0.0337779
MmugDNA.12479.1.S1_at	5.48034	0.0440778
MmugDNA.8795.1.S1_at	5.48984	0.0306453
MmugDNA.20345.1.S1_at	5.53998	0.0490741
MmugDNA.9548.1.S1_at	5.5467	0.0369405
MmugDNA.32619.1.S1_at	5.57877	0.019137
MmugDNA.15523.1.S1_at	5.58354	0.0169055
MmugDNA.37165.1.S1_at	5.61593	0.0457628
MmugDNA.12417.1.S1_at	5.68213	0.0285853
MmugDNA.7360.1.S1_at	5.72498	0.0326911
MmuSTS.4200.1.S1_at	5.7631	0.0324077
MmuSTS.4000.1.S1_at	5.77956	0.0246594
MmugDNA.19156.1.S1_s_at	5.80411	0.0227301
MmugDNA.16474.1.S1_at	5.84835	0.0302369
MmugDNA.10542.1.S1_at	5.93998	0.0122995
MmugDNA.1879.1.S1_s_at	6.01159	0.0483508
MmugDNA.40257.1.S1_at	6.07499	0.0424692
MmugDNA.22116.1.S1_at	6.11079	0.0461657
MmuAffx.52.1.A1_at	6.20624	0.00599993
MmuSTS.4115.1.S1_s_at	6.27517	0.00933818
MmugDNA.10128.1.S1_at	6.40631	0.0348574
MmugDNA.16448.1.S1_at	6.47559	0.00184345
MmugDNA.39148.1.S1_at	6.54115	0.0320373
MmugDNA.1567.1.S1_at	6.60331	0.039673
MmugDNA.6749.1.S1_at	6.73862	0.04639
MmugDNA.14531.1.S1_at	6.75325	0.0397165
MmugDNA.18690.1.S1_at	7.00306	0.011519
MmugDNA.33553.1.S1_at	7.47853	0.0493395
MmuSTS.4093.1.S1_at	7.48367	0.0138827
MmugDNA.19905.1.S1_at	7.53539	0.01958
MmugDNA.19032.1.S1_s_at	9.01895	0.049114
MmugDNA.18686.1.S1_at	9.1733	0.0344235
MmugDNA.36476.1.S1_at	9.23251	0.0403577
MmugDNA.38219.1.S1_at	9.35544	0.0244709
MmugDNA.9886.1.S1_at	9.94224	0.00801871
MmugDNA.14121.1.S1_at	9.98414	0.0472675
MmugDNA.15221.1.S1_at	12.1144	0.00856372
MmunewRS.661.1.S1_at	12.3915	0.0292733
MmugDNA.19708.1.S1_at	15.9579	0.0399427

## Sheet: Up 90d vs 21d PI
Probe	Fold Increase	P value
MmugDNA.24294.1.S1_at	1.70829	0.0104674
MmugDNA.30881.1.S1_at	1.71205	0.0354646
MmugDNA.22288.1.S1_at	1.71327	0.0182601
MmugDNA.6231.1.S1_at	1.71761	0.030675
MmugDNA.36842.1.S1_at	1.72214	0.0380884
MmugDNA.18959.1.S1_at	1.72238	0.0387147
MmugDNA.13248.1.S1_at	1.73802	0.0490262
MmugDNA.35991.1.S1_at	1.74591	0.00191721
MmugDNA.33774.1.S1_at	1.75127	0.0275788
MmugDNA.19962.1.S1_at	1.75202	0.0348911
MmugDNA.6370.1.S1_at	1.75599	0.038436
MmugDNA.4107.1.S1_at	1.75995	0.027512
MmugDNA.17927.1.S1_at	1.76037	0.00864979
MmuSTS.3000.1.S1_at	1.76475	0.0356177
MmugDNA.576.1.S1_at	1.77006	0.00346798
MmugDNA.19929.1.S1_at	1.77147	0.0343228
MmugDNA.17224.1.A1_at	1.78012	0.0414078
MmugDNA.34902.1.S1_at	1.78194	0.0268997
MmugDNA.33749.1.S1_s_at	1.78368	0.0242361
MmugDNA.8223.1.S1_at	1.78388	0.0481635
MmugDNA.21177.1.S1_at	1.786	0.013082
MmugDNA.26582.1.S1_at	1.78606	0.00534304
MmugDNA.26973.1.S1_at	1.79006	0.0244285
MmuSTS.4433.1.S1_at	1.79414	0.0146511
MmugDNA.8089.1.S1_at	1.79568	0.0215877
MmugDNA.29275.1.S1_s_at	1.80016	0.0436311
MmugDNA.28403.1.S1_at	1.80082	0.0119084
MmugDNA.36245.1.S1_at	1.80124	0.0338129
MmugDNA.25817.1.S1_at	1.80413	0.00236442
MmuSTS.1708.1.S1_at	1.80765	0.0416032
MmugDNA.28308.1.S1_at	1.81756	0.0153721
MmugDNA.38854.1.S1_at	1.81856	0.0171874
MmugDNA.10098.1.S1_at	1.81937	0.000416989
MmunewRS.856.1.S1_at	1.82104	0.0120395
MmugDNA.18562.1.S1_at	1.82106	0.0149603
MmugDNA.42254.1.S1_at	1.82166	0.0219945
MmuSTS.3247.1.S1_at	1.82617	0.048463
MmugDNA.33805.1.S1_at	1.82888	0.00303624
MmugDNA.9127.1.S1_at	1.82964	0.0171444
MmugDNA.24815.1.S1_at	1.83253	0.0266574
MmugDNA.41069.1.S1_at	1.83537	0.0256757
MmugDNA.27638.1.S1_at	1.8385	0.0335513
MmugDNA.2524.1.S1_at	1.84281	0.0128947
MmugDNA.17560.1.S1_at	1.84312	0.0479664
MmugDNA.38711.1.S1_at	1.85794	0.0423526
MmugDNA.11875.1.S1_at	1.85838	0.0117907
MmugDNA.33593.1.S1_at	1.85878	0.0439953
MmugDNA.36303.1.S1_at	1.86155	0.000100367
MmugDNA.29246.1.S1_at	1.86689	0.0185515
MmugDNA.38546.1.S1_s_at	1.86929	0.0447397
MmugDNA.15917.1.S1_at	1.86968	0.045918
MmugDNA.40741.1.S1_at	1.87381	0.0413708
MmunewRS.203.1.S1_at	1.87536	0.0407742
MmugDNA.13856.1.S1_at	1.87572	0.0469627
MmugDNA.12358.1.S1_at	1.8764	0.018081
MmugDNA.2305.1.S1_at	1.87659	0.0190335
MmugDNA.27251.1.S1_at	1.88118	0.0362955
MmugDNA.35615.1.S1_at	1.8822	0.0282583
MmugDNA.42702.1.S1_at	1.88966	0.0413283
MmugDNA.40454.1.S1_at	1.89754	0.0428656
MmugDNA.37866.1.S1_at	1.89971	0.0495986
MmunewRS.735.1.S1_at	1.90007	0.045124
MmunewRS.145.1.S1_at	1.90345	0.0284326
MmugDNA.16497.1.S1_at	1.90915	0.0291694
MmunewRS.418.1.S1_at	1.91173	0.0274262
MmugDNA.36776.1.S1_s_at	1.91258	0.0363286
MmugDNA.1419.1.S1_at	1.91799	0.0427197
MmugDNA.19116.1.S1_at	1.91838	0.0248138
MmugDNA.29700.1.S1_at	1.92047	0.0337909
MmugDNA.24676.1.S1_at	1.9209	0.0358585
MmugDNA.15764.1.S1_at	1.92242	0.0207188
MmugDNA.18111.1.S1_s_at	1.92444	0.0407389
MmugDNA.42695.1.S1_at	1.92577	0.0397954
MmugDNA.21877.1.S1_at	1.92837	0.0322926
MmugDNA.28159.1.S1_at	1.93009	0.00567276
MmugDNA.40743.1.S1_at	1.93469	0.0358455
MmugDNA.15356.1.S1_at	1.93542	0.0237507
MmugDNA.36638.1.S1_at	1.93793	0.043566
MmugDNA.35323.1.S1_at	1.94078	0.0254738
MmugDNA.22198.1.S1_s_at	1.94582	0.0177359
MmugDNA.17778.1.S1_at	1.95058	0.0183776
MmugDNA.9574.1.S1_at	1.95358	0.0453192
MmugDNA.33469.1.S1_at	1.95431	0.0124718
MmugDNA.8064.1.S1_at	1.95963	0.0362715
MmugDNA.36815.1.S1_at	1.96709	0.0182771
MmugDNA.15404.1.S1_s_at	1.97298	0.0485544
MmugDNA.3975.1.S1_at	1.97528	0.00357228
MmugDNA.9170.1.S1_at	1.97835	0.0400794
MmugDNA.13316.1.S1_at	1.98104	9.12123e-05
MmugDNA.25506.1.S1_at	1.98108	0.0409382
MmugDNA.2158.1.S1_at	1.98325	0.0404078
MmugDNA.43357.1.S1_at	1.98355	0.0218033
MmugDNA.7417.1.S1_at	2.00331	0.016094
Mmu.3126.4.S1_at	2.00442	0.0105759
MmugDNA.12676.1.S1_at	2.00956	0.0394703
MmugDNA.37607.1.S1_at	2.01215	0.0331185
MmunewRS.1082.1.S1_at	2.01353	0.00516074
MmugDNA.37354.1.S1_at	2.02453	0.0410796
MmugDNA.41736.1.S1_at	2.02454	0.0231059
MmugDNA.16437.1.S1_at	2.02551	0.000312638
MmugDNA.11069.1.S1_at	2.02678	0.0277262
MmugDNA.38604.1.S1_at	2.02728	0.0447028
MmugDNA.16586.1.S1_at	2.03065	0.0399333
MmugDNA.5041.1.S1_at	2.0402	0.038407
MmugDNA.2398.1.S1_at	2.05363	0.0189666
MmugDNA.34823.1.S1_x_at	2.05732	0.0140543
MmugDNA.16496.1.S1_at	2.0766	0.0305521
MmugDNA.14274.1.S1_at	2.08558	0.0126427
MmugDNA.14656.1.S1_at	2.10338	0.0279037
MmugDNA.33476.1.S1_at	2.10504	0.0215883
MmugDNA.15639.1.S1_s_at	2.10716	0.0251282
MmugDNA.18561.1.S1_at	2.10863	0.0166216
MmugDNA.11024.1.S1_at	2.10921	0.00766849
MmugDNA.23243.1.S1_at	2.10943	0.0386854
MmugDNA.20396.1.S1_at	2.11044	0.0139468
MmugDNA.18637.1.S1_at	2.11105	0.0343753
MmugDNA.40567.1.S1_s_at	2.11501	0.0134436
NC-004455.CDS2.S1_at	2.11796	0.00286524
MmugDNA.42081.1.S1_at	2.12029	0.0160482
Mmu.8988.1.S1_at	2.12822	0.00266138
MmugDNA.2979.1.S1_at	2.13137	0.00558969
MmugDNA.22057.1.S1_at	2.13141	0.00215625
MmugDNA.24950.1.S1_s_at	2.13172	0.0480194
MmugDNA.30700.1.S1_at	2.13337	0.0372807
Mmu.11366.1.S1_at	2.13524	0.0366652
MmugDNA.27815.1.S1_at	2.13738	0.0484971
MmugDNA.20273.1.S1_at	2.13975	0.0477121
MmugDNA.501.1.S1_at	2.14985	0.0298241
MmugDNA.19703.1.S1_at	2.15125	0.0106399
MmugDNA.24744.1.S1_at	2.15162	0.00110931
MmugDNA.7716.1.S1_at	2.16884	0.0259885
MmugDNA.32445.1.S1_at	2.18233	0.0465934
MmugDNA.38567.1.S1_at	2.20209	0.0143633
MmugDNA.2756.1.S1_at	2.20983	0.0482694
MmugDNA.41243.1.S1_at	2.21281	0.0308951
MmugDNA.17668.1.S1_at	2.21626	0.00165043
MmugDNA.21157.1.S1_at	2.22248	0.0339392
MmugDNA.18822.1.S1_at	2.2302	0.0478192
MmugDNA.4599.1.S1_at	2.23089	0.0430112
MmugDNA.41993.1.S1_at	2.23203	0.0375829
MmugDNA.24958.1.S1_at	2.2363	0.0155523
MmugDNA.14275.1.S1_at	2.24501	0.0274579
MmugDNA.7264.1.S1_at	2.24672	0.0217679
MmugDNA.15197.1.S1_at	2.24975	0.0108484
MmugDNA.14943.1.S1_at	2.26062	0.0364977
MmugDNA.33508.1.S1_at	2.26572	0.0406448
MmugDNA.31840.1.S1_at	2.26901	0.0279262
MmugDNA.30865.1.S1_at	2.26973	0.0404693
MmugDNA.37157.1.S1_at	2.2825	0.029496
MmugDNA.23730.1.S1_at	2.29981	0.0426456
MmugDNA.13327.1.S1_at	2.32373	0.0263927
MmugDNA.35991.1.S1_x_at	2.32568	0.019277
MmugDNA.6021.1.S1_at	2.34157	0.0328193
MmugDNA.35770.1.S1_at	2.34656	0.0116648
MmugDNA.3261.1.S1_at	2.35295	0.0328869
MmugDNA.24301.1.S1_at	2.36689	0.0043014
MmugDNA.41023.1.S1_at	2.36984	0.036622
MmugDNA.23035.1.S1_at	2.37696	0.0110027
MmugDNA.37824.1.S1_at	2.39869	0.00858538
MmugDNA.26874.1.S1_at	2.4153	0.0204668
MmugDNA.5689.1.S1_at	2.42572	0.0209199
MmugDNA.3532.1.S1_at	2.42961	0.0335815
MmugDNA.6768.1.S1_at	2.43209	0.0352819
MmuSTS.3628.1.S1_at	2.44056	0.0210787
MmugDNA.2646.1.S1_at	2.44552	0.0448775
MmugDNA.35947.1.S1_at	2.4468	0.0421831
MmugDNA.40061.1.S1_at	2.46588	0.0216055
MmugDNA.7208.1.S1_at	2.50877	0.0190206
MmugDNA.19340.1.S1_at	2.51371	0.0278924
MmugDNA.25260.1.S1_at	2.53411	0.0355817
MmugDNA.11766.1.S1_at	2.53836	0.042005
MmugDNA.15035.1.S1_at	2.54727	0.0410391
MmugDNA.16232.1.S1_at	2.55816	0.0485037
MmuSTS.3286.1.S1_at	2.56723	0.00873165
MmugDNA.1033.1.S1_at	2.56973	0.0172947
MmugDNA.43344.1.S1_s_at	2.57372	0.0242116
MmugDNA.32360.1.S1_at	2.57629	0.0346153
MmugDNA.42120.1.S1_at	2.57699	0.030797
MmugDNA.17652.1.S1_x_at	2.57761	0.034242
Mmu.1716.2.S1_at	2.59623	0.0380703
MmugDNA.34637.1.S1_at	2.61956	0.0340745
MmugDNA.37052.1.S1_at	2.63112	0.0152841
MmugDNA.7406.1.S1_at	2.63363	0.0112415
MmugDNA.29005.1.S1_at	2.65333	0.0017422
MmugDNA.16196.1.S1_at	2.65616	0.0181606
MmugDNA.36629.1.S1_x_at	2.66085	0.0393064
MmugDNA.2741.1.S1_at	2.66515	0.030932
MmugDNA.3407.1.S1_at	2.69615	0.0257699
MmuSTS.604.1.S1_at	2.69972	0.0196147
MmugDNA.33676.1.S1_at	2.70748	0.0011247
MmugDNA.6758.1.S1_at	2.70909	0.0212412
MmugDNA.18396.1.S1_at	2.71882	0.0048028
MmugDNA.18383.1.S1_at	2.72912	0.0498105
MmugDNA.33700.1.S1_at	2.75258	0.0208192
MmugDNA.15400.1.S1_at	2.75855	0.0269045
MmugDNA.4737.1.S1_at	2.76613	0.0328854
MmugDNA.41476.1.S1_at	2.77974	2.32585e-05
MmugDNA.29091.1.S1_at	2.81024	0.0247087
MmugDNA.34257.1.S1_at	2.82285	0.0491354
MmugDNA.20502.1.S1_at	2.83328	0.0438491
MmugDNA.1831.1.S1_at	2.83489	0.044661
MmugDNA.8949.1.S1_at	2.84907	0.02806
MmugDNA.41713.1.S1_at	2.85006	0.0437774
MmunewRS.222.1.S1_at	2.85369	0.0356558
MmugDNA.30528.1.S1_at	2.85708	0.0324625
NC-001345.CDS81.S1_s_at	2.86117	0.0494671
MmugDNA.17757.1.S1_at	2.88001	0.03051
MmugDNA.18430.1.S1_at	2.88242	0.00334618
MmugDNA.32629.1.S1_at	2.89866	0.0233336
MmugDNA.37411.1.S1_at	2.90778	0.039133
MmugDNA.12717.1.S1_at	2.92662	0.0260315
MmugDNA.22677.1.S1_at	2.92937	0.0499771
MmugDNA.24202.1.S1_at	2.93351	0.0365041
MmugDNA.39907.1.S1_at	2.93866	0.0466677
MmugDNA.28107.1.S1_s_at	2.95756	0.0422899
MmugDNA.26866.1.S1_at	2.97174	0.0138196
MmunewRS.873.1.S1_at	2.98602	0.0364757
MmugDNA.21049.1.S1_at	3.05156	0.0209757
MmugDNA.24075.1.S1_at	3.05618	0.0414407
MmunewRS.158.1.S1_at	3.09094	0.0356438
MmugDNA.41048.1.S1_at	3.12899	0.0079008
MmugDNA.40433.1.S1_at	3.15891	0.0145604
MmugDNA.10190.1.S1_at	3.20105	0.0275947
MmugDNA.14049.1.S1_at	3.24116	0.0303876
MmugDNA.1559.1.S1_at	3.24443	0.00901042
MmugDNA.14514.1.S1_at	3.26939	0.0377143
MmugDNA.21460.1.S1_at	3.27714	0.022911
MmugDNA.13527.1.S1_at	3.38688	0.0443151
MmugDNA.8682.1.S1_at	3.38734	0.0453944
MmugDNA.25787.1.S1_at	3.41603	0.048641
MmugDNA.33198.1.S1_at	3.42594	0.0273013
MmugDNA.21970.1.S1_at	3.47485	0.0490838
MmugDNA.38209.1.S1_at	3.51478	0.0345363
MmugDNA.36270.1.S1_at	3.54902	0.0409404
MmugDNA.23366.1.S1_s_at	3.57075	0.01738
MmugDNA.14980.1.S1_at	3.57312	0.0189712
MmugDNA.41094.1.S1_at	3.73204	0.0202037
MmugDNA.35306.1.S1_at	3.75282	0.0457696
MmuSTS.1467.1.S1_at	3.75883	0.0487282
MmugDNA.30288.1.S1_at	3.79294	0.0352617
MmugDNA.11308.1.S1_at	3.7993	0.048277
MmugDNA.12633.1.S1_at	3.81948	0.0382289
MmugDNA.22259.1.S1_at	3.83228	0.0167949
MmugDNA.27402.1.S1_at	3.97685	0.00775462
MmugDNA.26040.1.S1_at	4.02971	0.0417219
MmugDNA.40676.1.S1_at	4.12278	0.0174167
MmuSTS.988.1.S1_at	4.37686	0.0377944
MmugDNA.40325.1.S1_at	4.45629	0.0332109
MmugDNA.43418.1.S1_at	4.4697	0.0460796
MmugDNA.21791.1.S1_at	4.47149	0.0447674
MmugDNA.9283.1.S1_at	4.77337	0.00396191
MmugDNA.5931.1.S1_at	4.99067	0.0235548
MmugDNA.36320.1.S1_at	5.13577	0.0459621
MmugDNA.18312.1.S1_at	5.27681	0.0372135
MmugDNA.32751.1.S1_at	5.4425	0.0253501
MmugDNA.19661.1.S1_at	5.62903	0.00937896
MmugDNA.28854.1.S1_at	5.9708	0.0196024
MmugDNA.36737.1.S1_at	6.2795	0.0401211
MmugDNA.36048.1.S1_at	10.3348	0.0485556
